# Supplementary material for: (Picolinato-κ2 N,O)[tris(2-isopropyl-1H-imidazol-4-yl-κN 3)phosphane]cobalt(II) nitrate
Source: Acta Crystallogr Sect E Struct Rep Online. 2012 Feb 10;68(Pt 3):m265–6. doi: 10.1107/S1600536812004485 (PMC3297228; doi:10.1107/S1600536812004485)
Supplement: Supplementary file 1 [file e-68-0m265-sup1.cif]

##############################################################################
#                                                                            #
# This CIF contains the data in a paper accepted for publication in          #
# Acta Crystallographica Section E. It conforms to the requirements of       #
# Notes for Authors for Acta Crystallographica Section E, and has been       #
# peer reviewed under the auspices of the IUCr Commission on Journals.       #
#                                                                            #
# Full details of the Crystallographic Information File format               #
# are given in the paper "The Crystallographic Information File (CIF):       #
# a New Standard Archive File for Crystallography" by S. R. Hall, F. H.      #
# Allen and I. D. Brown [Acta Cryst. (1991), A47, 655-685].                  #
#                                                                            #
# The current version of the core CIF dictionary is obtainable from          #
# ftp://ftp.iucr.org/pub/cif_core.dic.                                       #
#                                                                            #
# Software is freely available for graphical display of the structure(s)     #
# in this CIF. For information consult the CIF software page                 #
# http://www.iucr.org/resources/cif/software.                                #
#                                                                            #
# This file may be used for bona fide research purposes within the           #
# scientific community so long as proper attribution is given to the journal # 
# article from which it was obtained.                                        #
#                                                                            #
##############################################################################
data_I
_audit_creation_method     SHELXL-97
_chemical_name_systematic
;
(Picolinato-\k^2^<i>N</i>,<i>O</i>)[Tris(2-isopropyl-1<i>H</i>-imidazol-
4-yl-\k<i>N</i>^3^)phosphane]cobalt(II) nitrate
;
_chemical_name_common     ?
_chemical_formula_moiety     'C24 H31 Co N7 O2 P +, N O3 -'
_chemical_formula_sum     'C24 H31 Co N8 O5 P'
_chemical_formula_iupac     '[Co (C6 H4 N O2) (C18 H27 N6 P)] N O3 '
_chemical_formula_weight     601.47
_chemical_melting_point     ?
_symmetry_cell_setting     monoclinic
_symmetry_space_group_name_H-M     'P 21/c'
loop_
    _symmetry_equiv_pos_as_xyz
    'x, y, z'
    '-x, y+1/2, -z+1/2'
    '-x, -y, -z'
    'x, -y-1/2, z-1/2'
_cell_length_a     15.4012(5)
_cell_length_b     10.7035(3)
_cell_length_c     17.8548(5)
_cell_angle_alpha     90.00
_cell_angle_beta     90.491(3)
_cell_angle_gamma     90.00
_cell_volume     2943.21(15)
_cell_formula_units_Z     4
_cell_measurement_reflns_used     6583
_cell_measurement_theta_min     3.2541
_cell_measurement_theta_max     27.1971
_cell_measurement_temperature     292(2)
_exptl_crystal_description     block
_exptl_crystal_colour     'purple'
_exptl_crystal_size_max     0.60
_exptl_crystal_size_mid     0.58
_exptl_crystal_size_min     0.30
_exptl_crystal_density_diffrn     1.357
_exptl_crystal_density_meas     ?
_exptl_crystal_density_method     'not measured'
_exptl_crystal_F_000     1252
_exptl_absorpt_coefficient_mu     0.684
_exptl_absorpt_correction_type     gaussian
_exptl_absorpt_process_details
;
(CrysAlis PRO; Oxford Diffraction, 2009)
;
_exptl_absorpt_correction_T_min     0.67
_exptl_absorpt_correction_T_max     0.82
_exptl_special_details
;
CrysAlisPro, Oxford Diffraction Ltd., Version 1.171.34.44.
Numerical absorption correction based on gaussian integration over
a multifaceted crystal model
;
_diffrn_ambient_temperature     292(2)
_diffrn_radiation_type     MoK\a
_diffrn_radiation_wavelength     0.71073
_diffrn_radiation_source     'fine-focus sealed tube'
_diffrn_radiation_monochromator     'Equatorial mounted graphite monochromator'
_diffrn_measurement_device_type     'Oxford Diffraction Xcalibur Eos'
_diffrn_measurement_method     \w
_diffrn_detector_area_resol_mean     16.2711
_diffrn_reflns_number     12068
_diffrn_reflns_av_R_equivalents     0.0221
_diffrn_reflns_av_sigmaI/netI     0.0286
_diffrn_reflns_theta_min     3.26
_diffrn_reflns_theta_max     26.00
_diffrn_reflns_theta_full     26.00
_diffrn_measured_fraction_theta_max     0.998
_diffrn_measured_fraction_theta_full     0.998
_diffrn_reflns_limit_h_min     -17
_diffrn_reflns_limit_h_max     18
_diffrn_reflns_limit_k_min     -11
_diffrn_reflns_limit_k_max     13
_diffrn_reflns_limit_l_min     -22
_diffrn_reflns_limit_l_max     10
_diffrn_standards_number     ?
_diffrn_standards_interval_count     ?
_diffrn_standards_interval_time     ?
_diffrn_standards_decay_%     0
_refine_special_details
;
Refinement of <i>F</i>^2^ against ALL reflections. The weighted <i>R</i>-factor
<i>wR</i> and goodness of fit <i>S</i> are based on <i>F</i>^2^, conventional
<i>R</i>-factors <i>R</i> are based on <i>F</i>, with <i>F</i> set to zero for
negative <i>F</i>^2^. The threshold expression of <i>F</i>^2^ >
\s(<i>F</i>^2^) is used only for calculating <i>R</i>-factors(gt) <i>etc</i>.
and is not relevant to the choice of reflections for refinement.
<i>R</i>-factors based on <i>F</i>^2^ are statistically about twice as large
as those based on <i>F</i>, and <i>R</i>- factors based on ALL data will be
even larger.
;
_reflns_number_total     5760
_reflns_number_gt     4526
_reflns_threshold_expression     I>2sigma(I)
_refine_ls_structure_factor_coef     Fsqd
_refine_ls_matrix_type     full
_refine_ls_R_factor_all     0.0585
_refine_ls_R_factor_gt     0.0423
_refine_ls_wR_factor_gt     0.0806
_refine_ls_wR_factor_ref     0.0862
_refine_ls_goodness_of_fit_ref     1.006
_refine_ls_restrained_S_all     1.006
_refine_ls_number_reflns     5760
_refine_ls_number_parameters     370
_refine_ls_number_restraints     0
_refine_ls_hydrogen_treatment     mixed
_refine_ls_weighting_scheme     calc
_refine_ls_weighting_details
         'calc w=1/[\s^2^(Fo^2^)+(0.0170P)^2^+2.8000P] where P=(Fo^2^+2Fc^2^)/3'
_atom_sites_solution_hydrogens     geom
_atom_sites_solution_primary     direct
_atom_sites_solution_secondary     difmap
_refine_ls_shift/su_max     0.001
_refine_ls_shift/su_mean     0.000
_refine_diff_density_max     0.429
_refine_diff_density_min     -0.303
_refine_ls_extinction_method     none
_refine_ls_extinction_coef     ?
loop_
    _atom_type_symbol
    _atom_type_description
    _atom_type_scat_dispersion_real
    _atom_type_scat_dispersion_imag
    _atom_type_scat_source
    'C' 'C' 0.0033 0.0016
                         'International Tables Vol C Tables 4.2.6.8 and 6.1.1.4'
    'H' 'H' 0.0000 0.0000
                         'International Tables Vol C Tables 4.2.6.8 and 6.1.1.4'
    'N' 'N' 0.0061 0.0033
                         'International Tables Vol C Tables 4.2.6.8 and 6.1.1.4'
    'O' 'O' 0.0106 0.0060
                         'International Tables Vol C Tables 4.2.6.8 and 6.1.1.4'
    'P' 'P' 0.1023 0.0942
                         'International Tables Vol C Tables 4.2.6.8 and 6.1.1.4'
    'Co' 'Co' 0.3494 0.9721
                         'International Tables Vol C Tables 4.2.6.8 and 6.1.1.4'
_computing_data_collection     'CrysAlis PRO (Oxford Diffraction, 2009)'
_computing_cell_refinement     'CrysAlis PRO (Oxford Diffraction, 2009)'
_computing_data_reduction     'CrysAlis PRO (Oxford Diffraction, 2009)'
_computing_structure_solution     'SHELXS97 (Sheldrick, 2008)'
_computing_structure_refinement     'SHELXL97 (Sheldrick, 2008)'
_computing_molecular_graphics     'DIAMOND (Brandenburg, 2010)'
_computing_publication_material     'publCIF (Westrip, 2010)'
loop_
    _atom_site_type_symbol
    _atom_site_label
    _atom_site_fract_x
    _atom_site_fract_y
    _atom_site_fract_z
    _atom_site_U_iso_or_equiv
    _atom_site_adp_type
    _atom_site_calc_flag
    _atom_site_refinement_flags
    _atom_site_occupancy
    _atom_site_symmetry_multiplicity
    _atom_site_disorder_assembly
    _atom_site_disorder_group
    Co Co1 0.29459(2) 0.83916(3) 0.173518(18) 0.04257(10) Uani d . 1 1 . .
    P P1 0.20777(5) 0.62495(7) 0.28876(4) 0.05045(18) Uani d . 1 1 . .
    C C1 0.32126(16) 0.6636(2) 0.30250(13) 0.0456(6) Uani d . 1 1 . .
    C C2 0.37830(18) 0.6149(3) 0.35249(14) 0.0522(6) Uani d . 1 1 . .
    H H2 0.3672 0.5519 0.3870 0.063 Uiso calc R 1 1 . .
    C C3 0.44493(17) 0.7603(2) 0.28778(14) 0.0475(6) Uani d . 1 1 . .
    C C4 0.21002(17) 0.5951(2) 0.18877(14) 0.0486(6) Uani d . 1 1 . .
    C C5 0.1718(2) 0.5000(3) 0.15108(16) 0.0614(8) Uani d . 1 1 . .
    H H5 0.1336 0.4413 0.1706 0.074 Uiso calc R 1 1 . .
    C C6 0.25358(18) 0.6041(2) 0.07286(14) 0.0499(6) Uani d . 1 1 . .
    C C7 0.16572(16) 0.7822(3) 0.29169(14) 0.0473(6) Uani d . 1 1 . .
    C C8 0.10861(17) 0.8315(3) 0.34061(15) 0.0586(7) Uani d . 1 1 . .
    H H8 0.0803 0.7891 0.3787 0.070 Uiso calc R 1 1 . .
    C C9 0.15266(17) 0.9811(3) 0.26536(14) 0.0523(7) Uani d . 1 1 . .
    C C10 0.51532(18) 0.8439(3) 0.26060(17) 0.0617(8) Uani d . 1 1 . .
    H H10 0.4884 0.9060 0.2275 0.074 Uiso calc R 1 1 . .
    C C11 0.5792(3) 0.7712(5) 0.2147(3) 0.154(2) Uani d . 1 1 . .
    H H11A 0.6242 0.8261 0.1978 0.230 Uiso calc R 1 1 . .
    H H11B 0.5499 0.7352 0.1722 0.230 Uiso calc R 1 1 . .
    H H11C 0.6042 0.7059 0.2448 0.230 Uiso calc R 1 1 . .
    C C12 0.5591(3) 0.9134(5) 0.3234(2) 0.144(2) Uani d . 1 1 . .
    H H12A 0.5165 0.9600 0.3508 0.215 Uiso calc R 1 1 . .
    H H12B 0.6014 0.9698 0.3033 0.215 Uiso calc R 1 1 . .
    H H12C 0.5873 0.8551 0.3564 0.215 Uiso calc R 1 1 . .
    C C13 0.3025(2) 0.6388(3) 0.00336(15) 0.0616(8) Uani d . 1 1 . .
    H H13 0.2719 0.7095 -0.0197 0.074 Uiso calc R 1 1 . .
    C C14 0.3928(2) 0.6827(4) 0.02242(18) 0.0877(11) Uani d . 1 1 . .
    H H14A 0.3897 0.7524 0.0561 0.131 Uiso calc R 1 1 . .
    H H14B 0.4218 0.7078 -0.0225 0.131 Uiso calc R 1 1 . .
    H H14C 0.4246 0.6160 0.0458 0.131 Uiso calc R 1 1 . .
    C C15 0.3043(3) 0.5351(4) -0.05373(19) 0.1029(14) Uani d . 1 1 . .
    H H15A 0.2460 0.5140 -0.0682 0.154 Uiso calc R 1 1 . .
    H H15B 0.3323 0.4631 -0.0324 0.154 Uiso calc R 1 1 . .
    H H15C 0.3359 0.5622 -0.0969 0.154 Uiso calc R 1 1 . .
    C C16 0.1601(2) 1.1072(3) 0.23097(16) 0.0653(8) Uani d . 1 1 . .
    H H16 0.2069 1.1030 0.1942 0.078 Uiso calc R 1 1 . .
    C C17 0.1845(3) 1.2070(4) 0.2869(2) 0.1028(13) Uani d . 1 1 . .
    H H17A 0.2001 1.2820 0.2608 0.154 Uiso calc R 1 1 . .
    H H17B 0.2329 1.1790 0.3167 0.154 Uiso calc R 1 1 . .
    H H17C 0.1360 1.2235 0.3188 0.154 Uiso calc R 1 1 . .
    C C18 0.0780(3) 1.1407(4) 0.1889(3) 0.153(2) Uani d . 1 1 . .
    H H18A 0.0897 1.2079 0.1548 0.230 Uiso calc R 1 1 . .
    H H18B 0.0344 1.1664 0.2238 0.230 Uiso calc R 1 1 . .
    H H18C 0.0577 1.0693 0.1614 0.230 Uiso calc R 1 1 . .
    C C19 0.35434(18) 1.0474(3) 0.08976(14) 0.0504(6) Uani d . 1 1 . .
    C C20 0.26933(16) 1.0186(2) 0.05122(13) 0.0442(6) Uani d . 1 1 . .
    C C21 0.23571(19) 1.0905(3) -0.00650(15) 0.0582(7) Uani d . 1 1 . .
    H H21 0.2653 1.1603 -0.0239 0.070 Uiso calc R 1 1 . .
    C C22 0.1571(2) 1.0558(3) -0.03758(16) 0.0654(8) Uani d . 1 1 . .
    H H22 0.1327 1.1025 -0.0763 0.078 Uiso calc R 1 1 . .
    C C23 0.11511(19) 0.9523(3) -0.01114(16) 0.0616(8) Uani d . 1 1 . .
    H H23 0.0626 0.9270 -0.0323 0.074 Uiso calc R 1 1 . .
    C C24 0.15199(17) 0.8861(3) 0.04739(16) 0.0562(7) Uani d . 1 1 . .
    H H24 0.1230 0.8166 0.0659 0.067 Uiso calc R 1 1 . .
    N N1 0.36426(13) 0.75589(19) 0.26150(11) 0.0447(5) Uani d . 1 1 . .
    N N2 0.45508(17) 0.6754(2) 0.34284(13) 0.0542(6) Uani d . 1 1 . .
    H H02 0.498(2) 0.665(3) 0.3653(17) 0.072(11) Uiso d . 1 1 . .
    N N3 0.26053(13) 0.6614(2) 0.13840(11) 0.0471(5) Uani d . 1 1 . .
    N N4 0.19990(18) 0.5066(2) 0.07917(14) 0.0629(7) Uani d . 1 1 . .
    H H04 0.180(2) 0.459(3) 0.0471(18) 0.080(11) Uiso d . 1 1 . .
    N N5 0.19332(13) 0.8781(2) 0.24447(11) 0.0466(5) Uani d . 1 1 . .
    N N6 0.10047(17) 0.9546(3) 0.32355(14) 0.0627(7) Uani d . 1 1 . .
    H H06 0.074(2) 1.005(3) 0.3463(17) 0.069(10) Uiso d . 1 1 . .
    N N7 0.22815(13) 0.91894(19) 0.07825(11) 0.0462(5) Uani d . 1 1 . .
    O O1 0.37455(11) 0.97651(17) 0.14465(10) 0.0547(5) Uani d . 1 1 . .
    O O2 0.39853(14) 1.1354(2) 0.06762(11) 0.0740(6) Uani d . 1 1 . .
    N N8 0.0460(2) 0.3434(3) -0.03062(17) 0.0736(7) Uani d . 1 1 . .
    O O3 0.12255(18) 0.3765(3) -0.03933(13) 0.0974(8) Uani d . 1 1 . .
    O O4 0.0256(2) 0.3016(3) 0.02838(17) 0.1439(13) Uani d . 1 1 . .
    O O5 -0.00042(18) 0.3488(4) -0.08683(19) 0.1316(12) Uani d . 1 1 . .
loop_
    _atom_site_aniso_label
    _atom_site_aniso_U_11
    _atom_site_aniso_U_22
    _atom_site_aniso_U_33
    _atom_site_aniso_U_12
    _atom_site_aniso_U_13
    _atom_site_aniso_U_23
    Co1 0.04483(19) 0.04102(19) 0.04190(19) -0.00224(15) 0.00195(13) 0.00386(15)
    P1 0.0584(4) 0.0487(4) 0.0443(4) -0.0100(3) 0.0062(3) 0.0048(3)
    C1 0.0544(15) 0.0421(14) 0.0404(13) 0.0009(12) 0.0025(11) 0.0017(11)
    C2 0.0661(18) 0.0455(15) 0.0449(14) 0.0025(13) 0.0016(12) 0.0060(12)
    C3 0.0497(15) 0.0473(15) 0.0455(14) 0.0059(12) -0.0001(11) 0.0019(12)
    C4 0.0579(16) 0.0415(14) 0.0466(14) -0.0043(12) 0.0002(12) 0.0012(12)
    C5 0.077(2) 0.0508(17) 0.0564(17) -0.0144(15) -0.0013(14) 0.0044(14)
    C6 0.0601(17) 0.0444(15) 0.0453(14) 0.0030(13) -0.0022(12) 0.0005(12)
    C7 0.0413(14) 0.0550(16) 0.0456(14) -0.0064(12) 0.0029(11) -0.0024(12)
    C8 0.0525(16) 0.071(2) 0.0529(16) -0.0092(15) 0.0122(12) -0.0059(15)
    C9 0.0507(16) 0.0590(18) 0.0472(15) 0.0075(13) -0.0010(12) -0.0064(13)
    C10 0.0478(16) 0.0689(19) 0.0683(18) -0.0029(15) -0.0041(13) 0.0156(16)
    C11 0.116(4) 0.130(4) 0.217(6) 0.008(3) 0.101(4) 0.014(4)
    C12 0.167(5) 0.162(5) 0.102(3) -0.110(4) -0.026(3) 0.020(3)
    C13 0.076(2) 0.067(2) 0.0425(15) 0.0097(16) 0.0039(13) 0.0017(14)
    C14 0.095(3) 0.106(3) 0.063(2) -0.028(2) 0.0185(18) 0.003(2)
    C15 0.107(3) 0.132(4) 0.070(2) -0.022(3) 0.023(2) -0.040(2)
    C16 0.081(2) 0.0563(18) 0.0585(18) 0.0226(16) 0.0032(15) 0.0005(15)
    C17 0.145(4) 0.075(3) 0.088(3) -0.029(3) -0.002(2) 0.002(2)
    C18 0.163(5) 0.091(3) 0.204(6) 0.019(3) -0.103(4) 0.029(3)
    C19 0.0590(16) 0.0451(15) 0.0471(15) -0.0083(13) -0.0044(12) 0.0039(12)
    C20 0.0513(15) 0.0415(14) 0.0399(13) 0.0001(12) -0.0026(11) -0.0012(11)
    C21 0.075(2) 0.0512(17) 0.0484(15) 0.0011(15) -0.0081(14) 0.0057(13)
    C22 0.080(2) 0.064(2) 0.0523(17) 0.0168(17) -0.0187(15) -0.0038(15)
    C23 0.0559(17) 0.0644(19) 0.0642(18) 0.0105(15) -0.0167(14) -0.0114(16)
    C24 0.0455(15) 0.0574(17) 0.0656(18) -0.0025(13) -0.0040(13) -0.0028(14)
    N1 0.0453(12) 0.0437(12) 0.0452(12) 0.0005(10) 0.0020(9) 0.0035(9)
    N2 0.0565(15) 0.0550(15) 0.0509(14) 0.0094(12) -0.0065(11) 0.0029(11)
    N3 0.0567(13) 0.0439(12) 0.0407(11) -0.0043(10) 0.0020(9) 0.0015(10)
    N4 0.0872(19) 0.0533(15) 0.0480(14) -0.0117(14) -0.0090(13) -0.0062(12)
    N5 0.0450(12) 0.0492(13) 0.0454(12) 0.0043(10) 0.0003(9) 0.0000(10)
    N6 0.0578(15) 0.0702(19) 0.0603(16) 0.0101(14) 0.0102(12) -0.0150(14)
    N7 0.0450(12) 0.0448(12) 0.0486(12) -0.0025(10) -0.0024(9) -0.0005(10)
    O1 0.0531(11) 0.0569(12) 0.0539(11) -0.0116(9) -0.0122(8) 0.0139(9)
    O2 0.0810(14) 0.0689(14) 0.0719(13) -0.0335(12) -0.0195(11) 0.0266(11)
    N8 0.083(2) 0.0668(18) 0.0713(19) -0.0104(16) 0.0193(16) -0.0039(15)
    O3 0.112(2) 0.114(2) 0.0667(15) -0.0531(17) 0.0027(13) -0.0108(14)
    O4 0.174(3) 0.155(3) 0.104(2) -0.012(2) 0.077(2) 0.032(2)
    O5 0.0838(19) 0.191(4) 0.120(2) -0.025(2) -0.0192(18) 0.016(2)
_geom_special_details
;
All e.s.d.'s (except the e.s.d. in the dihedral angle between two l.s. planes)
are estimated using the full covariance matrix. The cell e.s.d.'s are taken
into account individually in the estimation of e.s.d.'s in distances, angles
and torsion angles; correlations between e.s.d.'s in cell parameters are only
used when they are defined by crystal symmetry. An approximate (isotropic)
treatment of cell e.s.d.'s is used for estimating e.s.d.'s involving l.s.
planes.
;
loop_
    _geom_bond_atom_site_label_1
    _geom_bond_atom_site_label_2
    _geom_bond_site_symmetry_2
    _geom_bond_distance
    _geom_bond_publ_flag
    Co1 O1 . 1.9885(17) y
    Co1 N5 . 2.060(2) y
    Co1 N3 . 2.070(2) y
    Co1 N1 . 2.094(2) y
    Co1 N7 . 2.154(2) y
    P1 C7 . 1.805(3) ?
    P1 C1 . 1.811(3) ?
    P1 C4 . 1.814(3) ?
    C1 C2 . 1.352(3) ?
    C1 N1 . 1.400(3) ?
    C2 N2 . 1.360(4) ?
    C2 H2 . 0.9300 ?
    C3 N1 . 1.325(3) ?
    C3 N2 . 1.347(3) ?
    C3 C10 . 1.490(4) ?
    C4 C5 . 1.353(4) ?
    C4 N3 . 1.389(3) ?
    C5 N4 . 1.361(4) ?
    C5 H5 . 0.9300 ?
    C6 N3 . 1.324(3) ?
    C6 N4 . 1.337(4) ?
    C6 C13 . 1.504(4) ?
    C7 C8 . 1.352(3) ?
    C7 N5 . 1.397(3) ?
    C8 N6 . 1.358(4) ?
    C8 H8 . 0.9300 ?
    C9 N5 . 1.323(3) ?
    C9 N6 . 1.349(3) ?
    C9 C16 . 1.487(4) ?
    C10 C12 . 1.501(5) ?
    C10 C11 . 1.502(5) ?
    C10 H10 . 0.9800 ?
    C11 H11A . 0.9600 ?
    C11 H11B . 0.9600 ?
    C11 H11C . 0.9600 ?
    C12 H12A . 0.9600 ?
    C12 H12B . 0.9600 ?
    C12 H12C . 0.9600 ?
    C13 C14 . 1.505(4) ?
    C13 C15 . 1.508(4) ?
    C13 H13 . 0.9800 ?
    C14 H14A . 0.9600 ?
    C14 H14B . 0.9600 ?
    C14 H14C . 0.9600 ?
    C15 H15A . 0.9600 ?
    C15 H15B . 0.9600 ?
    C15 H15C . 0.9600 ?
    C16 C17 . 1.508(4) ?
    C16 C18 . 1.509(5) ?
    C16 H16 . 0.9800 ?
    C17 H17A . 0.9600 ?
    C17 H17B . 0.9600 ?
    C17 H17C . 0.9600 ?
    C18 H18A . 0.9600 ?
    C18 H18B . 0.9600 ?
    C18 H18C . 0.9600 ?
    C19 O2 . 1.229(3) ?
    C19 O1 . 1.276(3) ?
    C19 C20 . 1.506(3) ?
    C20 N7 . 1.334(3) ?
    C20 C21 . 1.383(3) ?
    C21 C22 . 1.378(4) ?
    C21 H21 . 0.9300 ?
    C22 C23 . 1.368(4) ?
    C22 H22 . 0.9300 ?
    C23 C24 . 1.381(4) ?
    C23 H23 . 0.9300 ?
    C24 N7 . 1.338(3) ?
    C24 H24 . 0.9300 ?
    N2 H02 . 0.78(3) ?
    N4 H04 . 0.82(3) ?
    N6 H06 . 0.79(3) ?
    N8 O4 . 1.189(3) ?
    N8 O5 . 1.229(4) ?
    N8 O3 . 1.242(3) ?
loop_
    _geom_angle_atom_site_label_1
    _geom_angle_atom_site_label_2
    _geom_angle_atom_site_label_3
    _geom_angle_site_symmetry_1
    _geom_angle_site_symmetry_3
    _geom_angle
    _geom_angle_publ_flag
    O1 Co1 N5 . . 118.91(8) y
    O1 Co1 N3 . . 139.21(8) y
    N5 Co1 N3 . . 100.43(8) y
    O1 Co1 N1 . . 101.22(7) y
    N5 Co1 N1 . . 90.61(8) y
    N3 Co1 N1 . . 87.87(8) y
    O1 Co1 N7 . . 78.07(7) y
    N5 Co1 N7 . . 92.77(8) y
    N3 Co1 N7 . . 90.45(8) y
    N1 Co1 N7 . . 176.45(8) y
    C7 P1 C1 . . 97.42(12) ?
    C7 P1 C4 . . 101.68(12) ?
    C1 P1 C4 . . 98.45(12) ?
    C2 C1 N1 . . 108.1(2) ?
    C2 C1 P1 . . 128.5(2) ?
    N1 C1 P1 . . 123.43(18) ?
    C1 C2 N2 . . 107.1(2) ?
    C1 C2 H2 . . 126.5 ?
    N2 C2 H2 . . 126.5 ?
    N1 C3 N2 . . 109.7(2) ?
    N1 C3 C10 . . 126.1(2) ?
    N2 C3 C10 . . 124.2(2) ?
    C5 C4 N3 . . 107.8(2) ?
    C5 C4 P1 . . 127.6(2) ?
    N3 C4 P1 . . 124.27(19) ?
    C4 C5 N4 . . 106.8(3) ?
    C4 C5 H5 . . 126.6 ?
    N4 C5 H5 . . 126.6 ?
    N3 C6 N4 . . 109.4(2) ?
    N3 C6 C13 . . 125.3(2) ?
    N4 C6 C13 . . 125.2(2) ?
    C8 C7 N5 . . 107.8(2) ?
    C8 C7 P1 . . 128.2(2) ?
    N5 C7 P1 . . 123.83(18) ?
    C7 C8 N6 . . 107.0(3) ?
    C7 C8 H8 . . 126.5 ?
    N6 C8 H8 . . 126.5 ?
    N5 C9 N6 . . 109.2(3) ?
    N5 C9 C16 . . 127.0(2) ?
    N6 C9 C16 . . 123.8(3) ?
    C3 C10 C12 . . 112.2(3) ?
    C3 C10 C11 . . 110.4(3) ?
    C12 C10 C11 . . 111.9(4) ?
    C3 C10 H10 . . 107.4 ?
    C12 C10 H10 . . 107.4 ?
    C11 C10 H10 . . 107.4 ?
    C10 C11 H11A . . 109.5 ?
    C10 C11 H11B . . 109.5 ?
    H11A C11 H11B . . 109.5 ?
    C10 C11 H11C . . 109.5 ?
    H11A C11 H11C . . 109.5 ?
    H11B C11 H11C . . 109.5 ?
    C10 C12 H12A . . 109.5 ?
    C10 C12 H12B . . 109.5 ?
    H12A C12 H12B . . 109.5 ?
    C10 C12 H12C . . 109.5 ?
    H12A C12 H12C . . 109.5 ?
    H12B C12 H12C . . 109.5 ?
    C6 C13 C14 . . 111.1(2) ?
    C6 C13 C15 . . 112.9(3) ?
    C14 C13 C15 . . 111.1(3) ?
    C6 C13 H13 . . 107.2 ?
    C14 C13 H13 . . 107.2 ?
    C15 C13 H13 . . 107.2 ?
    C13 C14 H14A . . 109.5 ?
    C13 C14 H14B . . 109.5 ?
    H14A C14 H14B . . 109.5 ?
    C13 C14 H14C . . 109.5 ?
    H14A C14 H14C . . 109.5 ?
    H14B C14 H14C . . 109.5 ?
    C13 C15 H15A . . 109.5 ?
    C13 C15 H15B . . 109.5 ?
    H15A C15 H15B . . 109.5 ?
    C13 C15 H15C . . 109.5 ?
    H15A C15 H15C . . 109.5 ?
    H15B C15 H15C . . 109.5 ?
    C9 C16 C17 . . 112.9(3) ?
    C9 C16 C18 . . 110.8(3) ?
    C17 C16 C18 . . 111.3(3) ?
    C9 C16 H16 . . 107.2 ?
    C17 C16 H16 . . 107.2 ?
    C18 C16 H16 . . 107.2 ?
    C16 C17 H17A . . 109.5 ?
    C16 C17 H17B . . 109.5 ?
    H17A C17 H17B . . 109.5 ?
    C16 C17 H17C . . 109.5 ?
    H17A C17 H17C . . 109.5 ?
    H17B C17 H17C . . 109.5 ?
    C16 C18 H18A . . 109.5 ?
    C16 C18 H18B . . 109.5 ?
    H18A C18 H18B . . 109.5 ?
    C16 C18 H18C . . 109.5 ?
    H18A C18 H18C . . 109.5 ?
    H18B C18 H18C . . 109.5 ?
    O2 C19 O1 . . 124.8(2) ?
    O2 C19 C20 . . 119.4(2) ?
    O1 C19 C20 . . 115.8(2) ?
    N7 C20 C21 . . 122.6(2) ?
    N7 C20 C19 . . 114.4(2) ?
    C21 C20 C19 . . 123.0(2) ?
    C22 C21 C20 . . 118.2(3) ?
    C22 C21 H21 . . 120.9 ?
    C20 C21 H21 . . 120.9 ?
    C23 C22 C21 . . 119.7(3) ?
    C23 C22 H22 . . 120.2 ?
    C21 C22 H22 . . 120.2 ?
    C22 C23 C24 . . 118.9(3) ?
    C22 C23 H23 . . 120.5 ?
    C24 C23 H23 . . 120.5 ?
    N7 C24 C23 . . 122.0(3) ?
    N7 C24 H24 . . 119.0 ?
    C23 C24 H24 . . 119.0 ?
    C3 N1 C1 . . 106.6(2) ?
    C3 N1 Co1 . . 136.34(17) ?
    C1 N1 Co1 . . 116.81(16) ?
    C3 N2 C2 . . 108.5(2) ?
    C3 N2 H02 . . 125(2) ?
    C2 N2 H02 . . 127(2) ?
    C6 N3 C4 . . 107.1(2) ?
    C6 N3 Co1 . . 135.34(18) ?
    C4 N3 Co1 . . 114.51(16) ?
    C6 N4 C5 . . 108.8(2) ?
    C6 N4 H04 . . 131(2) ?
    C5 N4 H04 . . 120(2) ?
    C9 N5 C7 . . 107.1(2) ?
    C9 N5 Co1 . . 134.80(18) ?
    C7 N5 Co1 . . 117.28(16) ?
    C9 N6 C8 . . 108.8(3) ?
    C9 N6 H06 . . 124(2) ?
    C8 N6 H06 . . 127(2) ?
    C20 N7 C24 . . 118.6(2) ?
    C20 N7 Co1 . . 112.25(16) ?
    C24 N7 Co1 . . 129.02(18) ?
    C19 O1 Co1 . . 119.43(16) ?
    O4 N8 O5 . . 125.8(4) ?
    O4 N8 O3 . . 118.5(4) ?
    O5 N8 O3 . . 115.5(3) ?
loop_
    _geom_hbond_atom_site_label_D
    _geom_hbond_atom_site_label_H
    _geom_hbond_atom_site_label_A
    _geom_hbond_site_symmetry_A
    _geom_hbond_distance_DH
    _geom_hbond_distance_HA
    _geom_hbond_distance_DA
    _geom_hbond_angle_DHA
    N2 H02 O2 2_645 0.78(3) 2.01(3) 2.786(3) 174(3)
    N4 H04 O3 . 0.82(3) 1.98(3) 2.791(3) 169(3)
data_global
_journal_date_recd_electronic     2012-01-25
_journal_date_accepted     2012-02-02
_journal_name_full     'Acta Crystallographica, Section E'
_journal_year     2012
_journal_volume     68
_journal_issue      3
_journal_page_first     m265
_journal_page_last     m266
_journal_paper_category     QM
_journal_paper_doi     10.1107/S1600536812004485
_journal_coeditor_code     NC2266
_publ_contact_author_name     'Peter C. Kunz'
_publ_contact_author_address
;    Institut f\"ur Anorganische Chemie und Strukturchemie
     Heinrich Heine Universit\"at D\"usseldorf
     Universit\"atsstrasse 1
     D-40225 D\"usseldorf
     Germany
;
_publ_contact_author_email     'peter.kunz@uni-duesseldorf.de'
_publ_contact_author_fax     '049 211 81 12873'
_publ_contact_author_phone     '049 211 81 12287'
_publ_section_title
;
(Picolinato-\k^2^<i>N</i>,<i>O</i>)[Tris(2-isopropyl-1<i>H</i>-imidazol-\\
4-yl-\k<i>N</i>^3^)phosphane]cobalt(II) nitrate
;
loop_
    _publ_author_name
    _publ_author_address
    'Guido J. Reiss'
;    Institut f\"ur Anorganische Chemie und Strukturchemie
     Lehrstuhl II: Material- und Strukturforschung
     Heinrich-Heine-Universit\"at D\"usseldorf
     Universit\"atsstrasse 1
     D-40225 D\"usseldorf
     Germany
;
    'Markus B\"orgardts'
;    Institut f\"ur Anorganische Chemie und Strukturchemie
     Lehrstuhl I: Bioanorganische Chemie
     Heinrich-Heine-Universit\"at D\"usseldorf
     Universit\"atsstrasse 1
     D-40225 D\"usseldorf
     Germany
;
    'Peter C. Kunz'
;    Institut f\"ur Pharmazeutische und Medizinische Chemie
     Heinrich-Heine-Universit\"at D\"usseldorf
     Universit\"atsstrasse 1
     D-40225 D\"usseldorf
     Germany
;
_publ_section_synopsis     .
