# Supplementary material for: (Picolinato-κ2 N,O)[tris(2-isopropyl-1H-imidazol-4-yl-κN 3)phosphane]cobalt(II) nitrate
Source: Acta Crystallogr Sect E Struct Rep Online. 2012 Feb 10;68(Pt 3):m265–6. doi: 10.1107/S1600536812004485 (PMC3297228; doi:10.1107/S1600536812004485)
Supplement: Supplementary file 2 [file e-68-0m265-Isup2.hkl]

# 
# h,k,l, Fc-squared, Fo-squared, sigma(Fo-squared) and status flag 
# 
data_I
_shelx_title 'exp_141_292' 
_shelx_refln_list_code          4 
_shelx_F_calc_maximum      263.93 
_exptl_crystal_F_000      1252.00 
_reflns_d_resolution_high  0.8107 
 
loop_ 
 _symmetry_equiv_pos_as_xyz 
 'x, y, z' 
 '-x, y+1/2, -z+1/2' 
 '-x, -y, -z' 
 'x, -y-1/2, z-1/2' 
 
_cell_length_a    15.4012 
_cell_length_b    10.7035 
_cell_length_c    17.8548 
_cell_angle_alpha  90.000 
_cell_angle_beta   90.491 
_cell_angle_gamma  90.000 
 
_shelx_F_squared_multiplier     1.000 
 
loop_ 
 _refln_index_h 
 _refln_index_k 
 _refln_index_l 
 _refln_F_squared_calc 
 _refln_F_squared_meas 
 _refln_F_squared_sigma 
 _refln_observed_status 
   3   0   0     2922.66     2659.40     30.61 o 
   4   0   0      561.15      578.17     16.89 o 
   5   0   0     1790.96     2018.98     35.13 o 
   6   0   0      464.59      374.40     16.93 o 
   7   0   0     2423.76     2348.06     44.79 o 
   8   0   0      149.62      132.44      8.55 o 
   9   0   0      596.84      643.08     19.29 o 
  10   0   0     3577.65     3294.27     46.19 o 
  11   0   0      435.05      394.99     29.71 o 
  12   0   0     3156.53     3362.32     51.64 o 
  13   0   0      440.91      472.36     20.95 o 
  14   0   0      414.67      410.72     29.04 o 
  15   0   0      542.74      487.06     32.90 o 
  16   0   0       20.34       36.36     13.08 o 
  17   0   0       21.32       15.98      9.35 o 
  18   0   0        0.87        0.00     11.78 o 
   3   1   0    17463.07    18721.72     80.33 o 
   4   1   0      970.27      903.37     20.52 o 
   5   1   0      130.02      187.79      7.89 o 
   6   1   0     4770.55     4773.82     41.78 o 
   7   1   0      257.77      319.98     11.93 o 
   8   1   0       67.56       54.97      5.77 o 
   9   1   0     2165.27     2102.76     27.96 o 
  10   1   0      438.39      404.94     11.66 o 
  11   1   0     2237.31     2172.33     34.18 o 
  12   1   0       45.78       59.28      5.94 o 
  13   1   0     1437.64     1408.11     31.27 o 
  14   1   0      740.17      745.81     28.00 o 
  15   1   0        1.46        2.69      8.45 o 
  16   1   0       29.59       27.53      7.79 o 
  17   1   0        3.09        5.96      8.65 o 
  18   1   0       10.51        3.20      9.55 o 
   0   2   0      108.80      121.58      6.00 o 
   1   2   0     4299.84     4099.42     35.17 o 
   2   2   0     9752.41     9838.00     57.97 o 
   3   2   0     6144.06     6371.45     51.25 o 
   4   2   0     2127.56     2122.71     32.51 o 
   5   2   0      154.85      154.59      4.69 o 
   6   2   0        0.04        5.00      3.80 o 
   7   2   0     2419.80     2304.82     31.42 o 
   8   2   0     1263.15     1305.32     21.19 o 
   9   2   0      116.05      105.53      7.08 o 
  10   2   0      186.10      210.41      9.95 o 
  11   2   0       10.32        6.71      3.62 o 
  12   2   0      124.04      155.44      8.48 o 
  13   2   0       24.32       20.46      4.78 o 
  14   2   0        4.69        0.77      6.09 o 
  15   2   0       37.24       46.80     10.11 o 
  16   2   0       19.93        8.29     16.90 o 
  17   2   0       63.50       69.74     12.50 o 
  18   2   0        3.27        6.61      8.22 o 
   1   3   0     4767.22     4825.35     46.00 o 
   2   3   0     2110.15     2112.03     31.32 o 
   3   3   0     7318.67     7174.35     60.58 o 
   4   3   0        5.90        8.01      3.48 o 
   5   3   0      730.23      740.36     22.49 o 
   6   3   0     1447.56     1637.77     35.44 o 
   7   3   0       36.50       57.77      5.71 o 
   8   3   0      327.62      328.99     13.41 o 
   9   3   0     1179.12     1232.20     37.66 o 
  10   3   0      274.45      299.95     11.81 o 
  11   3   0     1433.04     1522.39     34.86 o 
  12   3   0       30.41       15.29      5.22 o 
  13   3   0       90.20       77.10     13.14 o 
  14   3   0       12.58       14.64      7.18 o 
  15   3   0       24.67       14.64      7.11 o 
  16   3   0       48.80       60.88     10.89 o 
  17   3   0        0.88        0.00     10.07 o 
  18   3   0       38.47       67.36     12.67 o 
   0   4   0    21035.40    20661.34    109.17 o 
   1   4   0      622.23      601.63     18.75 o 
   2   4   0     4650.90     4975.83     55.07 o 
   3   4   0       38.23       35.41      5.46 o 
   4   4   0     6101.74     6343.41     66.43 o 
   5   4   0      282.20      262.46     14.68 o 
   6   4   0      398.03      403.37     13.58 o 
   7   4   0      192.88      162.59      7.56 o 
   8   4   0      384.66      367.70     20.81 o 
   9   4   0       16.30       17.17      4.83 o 
  10   4   0     3016.27     2775.66     43.15 o 
  11   4   0      809.91      789.34     20.39 o 
  12   4   0      635.42      737.12     35.45 o 
  13   4   0       54.51       48.77     11.20 o 
  14   4   0      121.85      159.60     18.97 o 
  15   4   0       31.54       44.17      9.38 o 
  16   4   0       24.57       43.58      9.25 o 
  17   4   0        6.13       14.90      8.21 o 
  18   4   0       14.97        3.51      8.33 o 
   1   5   0     6482.08     6452.60     68.29 o 
   2   5   0     1698.02     1590.45     25.20 o 
   3   5   0    12400.88    12282.86     71.70 o 
   4   5   0      865.93     1012.02     19.39 o 
   5   5   0      279.17      337.75     13.82 o 
   6   5   0     3238.31     2909.79     30.80 o 
   7   5   0     1677.95     1676.70     24.65 o 
   8   5   0      758.61      714.36     16.80 o 
   9   5   0     2132.76     2065.52     36.67 o 
  10   5   0       35.05       41.61      9.71 o 
  11   5   0      630.25      649.17     32.92 o 
  12   5   0        9.13       21.15      9.97 o 
  13   5   0      419.98      403.95     28.21 o 
  14   5   0       12.19        0.00      9.71 o 
  15   5   0       85.09      106.61     17.16 o 
  16   5   0        1.73        7.25     12.95 o 
  17   5   0        1.33        0.00      7.28 o 
   0   6   0     7675.68     7628.13     59.58 o 
   1   6   0       69.02       83.91      9.63 o 
   2   6   0      894.44      820.72     16.28 o 
   3   6   0     3480.40     3408.50     28.85 o 
   4   6   0      726.63      662.80     13.18 o 
   5   6   0     4545.47     4575.09     30.92 o 
   6   6   0      505.79      440.06     11.21 o 
   7   6   0     2433.53     2333.51     30.47 o 
   8   6   0      699.19      640.05     20.61 o 
   9   6   0     1610.44     1574.14     48.26 o 
  10   6   0     1718.87     1648.30     51.48 o 
  11   6   0       41.23       33.36      9.86 o 
  12   6   0      516.80      567.93     32.93 o 
  13   6   0       13.91        6.60      7.96 o 
  14   6   0        1.40        0.00     11.12 o 
  15   6   0        4.01        3.90      9.55 o 
  16   6   0        1.27        0.00     11.40 o 
   1   7   0      281.90      205.48      9.10 o 
   2   7   0      274.26      253.08     10.08 o 
   3   7   0      200.61      172.98      7.35 o 
   4   7   0     2107.10     2019.35     24.59 o 
   5   7   0       20.66       41.19      4.37 o 
   6   7   0     5015.62     4870.80     58.00 o 
   7   7   0       52.81       52.10      6.00 o 
   8   7   0      824.69      842.18     35.88 o 
   9   7   0      474.42      418.82     26.51 o 
  10   7   0        3.78        4.64      7.99 o 
  11   7   0      178.24      215.81     20.72 o 
  12   7   0       48.09       17.94      8.13 o 
  13   7   0       27.23       42.65     12.64 o 
  14   7   0      126.81      147.66     20.26 o 
  15   7   0       33.50       32.30     12.71 o 
  16   7   0      133.47      138.22     20.33 o 
   0   8   0     1260.85     1139.52     39.61 o 
   1   8   0        2.52        6.64      5.47 o 
   2   8   0      463.36      463.78     18.00 o 
   3   8   0      588.78      552.09     36.93 o 
   4   8   0       44.22       27.27      4.85 o 
   5   8   0     1973.12     2032.26     31.40 o 
   6   8   0       27.24       43.09      6.02 o 
   7   8   0      216.08      172.59     12.52 o 
   8   8   0       38.50       14.83     12.09 o 
   9   8   0       47.11       24.34     11.37 o 
  10   8   0       24.79       27.45     17.47 o 
  11   8   0       19.68       18.75      7.48 o 
  12   8   0       23.27        0.72      8.34 o 
  13   8   0       45.66       38.04     12.79 o 
  14   8   0       50.71       99.50     18.18 o 
  15   8   0       36.85       47.59     14.01 o 
   1   9   0      738.64      715.81     45.20 o 
   2   9   0        5.17        9.01      6.89 o 
   3   9   0       83.90       69.00      8.30 o 
   4   9   0        0.90        6.08      5.83 o 
   5   9   0      121.78       83.01      9.68 o 
   6   9   0        7.75        8.76      9.15 o 
   7   9   0      149.82      163.30     18.62 o 
   8   9   0        1.74        4.03      8.42 o 
   9   9   0      139.80      156.39     19.59 o 
  10   9   0       13.38       21.42     11.89 o 
  11   9   0       88.64       90.23     17.56 o 
  12   9   0       53.47       48.28     13.66 o 
  13   9   0      123.72       92.29     17.51 o 
   0  10   0      497.97      557.73     32.22 o 
   1  10   0      212.46      185.37     14.05 o 
   2  10   0        3.21       12.08      6.75 o 
   3  10   0     1046.19     1140.72     32.28 o 
   4  10   0       10.46       11.49      7.08 o 
   5  10   0     1213.11     1322.12     52.20 o 
   6  10   0        3.69        0.00     10.75 o 
   7  10   0      237.00      265.80     25.00 o 
   8  10   0       46.22       11.51      9.13 o 
   9  10   0       35.71       23.27     11.49 o 
  10  10   0      156.82      158.49     22.42 o 
  11  10   0       19.54        7.67     10.43 o 
  12  10   0      141.58      152.47     22.87 o 
   1  11   0      195.74      186.38     14.51 o 
   2  11   0      402.74      448.00     21.88 o 
   3  11   0      158.69      224.80     22.97 o 
   4  11   0      776.85      853.23     43.46 o 
   5  11   0       96.69      109.38     18.48 o 
   6  11   0      946.96     1046.22     49.74 o 
   7  11   0        3.63        7.77      8.50 o 
   8  11   0      145.82      129.71     19.31 o 
   9  11   0      153.68      156.76     21.95 o 
  10  11   0        1.29        0.00     13.42 o 
   0  12   0      201.57      137.24     19.63 o 
   1  12   0       99.33       98.55     11.63 o 
   2  12   0       99.50       93.03     16.21 o 
   3  12   0      251.93      264.07     26.02 o 
   4  12   0      210.66      235.12     25.65 o 
   5  12   0      379.38      384.52     31.87 o 
   6  12   0        7.83       16.25     12.63 o 
   7  12   0      147.84      211.10     25.53 o 
   1  13   0      104.92       83.18     17.41 o 
   2  13   0      123.70      128.18     19.93 o 
   3  13   0        4.44        0.00      9.61 o 
 -18   1   1      110.65      140.53     19.89 o 
 -17   1   1        0.53        4.25     11.15 o 
 -16   1   1      545.41      602.22     38.21 o 
 -15   1   1        7.71        9.69      7.44 o 
 -14   1   1     1023.63     1047.82     32.00 o 
 -13   1   1       38.96       47.11      6.71 o 
 -12   1   1      174.97      185.41      9.06 o 
 -11   1   1       15.59       13.77      3.81 o 
 -10   1   1     1011.89      981.76     17.72 o 
  -9   1   1      614.94      527.47     12.39 o 
  -8   1   1     4289.13     4537.60     33.52 o 
  -7   1   1      716.11      724.06     17.52 o 
  -6   1   1     4160.61     4053.26     37.93 o 
  -5   1   1     1827.38     1681.11     30.46 o 
  -4   1   1     2987.33     2940.12     35.15 o 
  -3   1   1     1385.96     1317.34     20.13 o 
  -2   1   1      423.04      533.37     10.25 o 
   2   1   1     6123.29     6248.98     53.09 o 
   3   1   1     1624.55     1791.54     42.93 o 
   4   1   1    20659.03    21528.27    145.77 o 
   5   1   1     2914.05     2917.19     30.53 o 
   6   1   1     1098.90     1106.40     20.58 o 
   7   1   1       57.77       76.12      6.44 o 
   8   1   1      290.06      229.52      9.08 o 
   9   1   1       68.74       85.64      6.15 o 
  10   1   1      106.77      100.61      9.87 o 
  11   1   1      124.91      100.68     12.55 o 
  12   1   1      148.33      138.05      8.23 o 
  13   1   1      339.22      382.94     19.34 o 
  14   1   1       73.14       82.74     23.47 o 
  15   1   1      133.75      153.62     13.93 o 
  16   1   1      103.83      103.22     12.49 o 
  17   1   1       24.27       27.61      9.12 o 
  18   1   1       32.05       39.17     10.43 o 
 -18   2   1       43.71       75.79     21.96 o 
 -17   2   1      530.24      526.34     26.06 o 
 -16   2   1       23.35       21.16      7.47 o 
 -15   2   1     1177.08     1242.04     36.44 o 
 -14   2   1        1.74       10.83      7.40 o 
 -13   2   1     1164.47     1266.70     43.31 o 
 -12   2   1       45.93       41.95      5.23 o 
 -11   2   1      457.75      439.06     12.85 o 
 -10   2   1      368.29      390.77     13.14 o 
  -9   2   1     1300.22     1235.67     21.79 o 
  -8   2   1      414.99      326.69     12.91 o 
  -7   2   1      455.52      414.92     13.33 o 
  -6   2   1      958.95      990.03     25.66 o 
  -5   2   1    11079.38    10624.83     76.31 o 
  -4   2   1      444.39      486.52     14.90 o 
  -3   2   1      147.11      153.04      7.71 o 
  -2   2   1     2473.75     2384.93     26.12 o 
  -1   2   1     1623.12     1644.94     20.26 o 
   0   2   1      405.41      410.24      7.63 o 
   1   2   1     2684.71     2724.39     30.81 o 
   2   2   1     2975.77     3170.21     35.37 o 
   3   2   1     2489.30     2341.19     33.07 o 
   4   2   1      193.19      198.85      6.15 o 
   5   2   1    14422.28    14426.05    121.79 o 
   6   2   1       39.74       28.22      5.84 o 
   7   2   1    12851.21    12159.50     71.59 o 
   8   2   1      313.57      268.71     10.03 o 
   9   2   1     1485.00     1374.93     23.31 o 
  10   2   1     1545.08     1579.24     33.10 o 
  11   2   1      838.79      809.09     20.06 o 
  12   2   1      374.01      406.80     15.13 o 
  13   2   1      369.61      380.40     19.07 o 
  14   2   1      272.50      222.07     15.48 o 
  15   2   1      630.58      739.09     28.56 o 
  16   2   1       73.10       58.41     14.70 o 
  17   2   1      364.90      437.63     32.83 o 
  18   2   1        0.96        3.71      7.89 o 
 -18   3   1      285.36      331.34     22.28 o 
 -17   3   1        4.08       13.92      9.65 o 
 -16   3   1      871.21      992.37     34.39 o 
 -15   3   1       15.46       18.39      7.48 o 
 -14   3   1      607.02      648.02     25.52 o 
 -13   3   1        4.64        7.23      6.19 o 
 -12   3   1      163.14      177.83     17.99 o 
 -11   3   1      352.00      384.77     14.02 o 
 -10   3   1      183.11      208.13     12.71 o 
  -9   3   1     3135.23     3275.13     49.29 o 
  -8   3   1       11.26       11.94      8.52 o 
  -7   3   1      928.70      783.49     18.62 o 
  -6   3   1     1656.90     1385.96     37.08 o 
  -5   3   1     1401.11     1306.02     28.29 o 
  -4   3   1     2118.91     1918.30     32.05 o 
  -3   3   1     5508.89     5507.08     50.32 o 
  -2   3   1      113.39       45.32      4.82 o 
  -1   3   1      584.39      656.34     16.00 o 
   0   3   1      686.08      643.74     11.86 o 
   1   3   1    10133.94    10694.47     72.25 o 
   2   3   1    12053.39    12184.55     79.90 o 
   3   3   1       97.26       81.66      7.27 o 
   4   3   1     2270.58     2362.22     39.05 o 
   5   3   1        8.82        7.08      4.25 o 
   6   3   1     4233.64     4114.45     57.90 o 
   7   3   1      883.32      768.99     27.78 o 
   8   3   1    13244.29    13036.30    118.30 o 
   9   3   1     1855.86     1856.25     27.53 o 
  10   3   1     2001.75     1974.57     30.03 o 
  11   3   1      716.73      659.42     18.41 o 
  12   3   1      173.85      148.54     11.58 o 
  13   3   1      832.82      869.82     40.05 o 
  14   3   1      100.11      109.03     12.10 o 
  15   3   1      109.05      127.69     12.86 o 
  16   3   1      284.68      325.39     20.38 o 
  17   3   1       31.69       29.44     10.34 o 
  18   3   1      495.96      585.54     28.72 o 
 -18   4   1       27.79       56.11     11.11 o 
 -17   4   1      143.14      126.26     13.90 o 
 -16   4   1        0.97        0.00      6.63 o 
 -15   4   1      520.11      509.54     29.82 o 
 -14   4   1      177.83      188.69     14.73 o 
 -13   4   1      103.35      134.57     17.80 o 
 -12   4   1      385.51      370.20     25.72 o 
 -11   4   1       20.20        8.26      8.03 o 
 -10   4   1      832.89      783.16     33.89 o 
  -9   4   1      309.23      324.81     14.26 o 
  -8   4   1     1238.63     1195.19     25.28 o 
  -7   4   1      390.70      359.53     11.02 o 
  -6   4   1      975.22     1103.19     18.17 o 
  -5   4   1     2871.44     2625.45     34.80 o 
  -4   4   1      503.82      531.06     18.53 o 
  -3   4   1     4209.65     4141.54     49.21 o 
  -2   4   1     1989.13     1875.76     32.31 o 
  -1   4   1     1975.65     1780.36     30.69 o 
   0   4   1      152.00      159.75      7.10 o 
   1   4   1      392.98      342.48     14.88 o 
   2   4   1     1636.44     1522.39     32.07 o 
   3   4   1        1.11      139.35     10.13 o 
   4   4   1     2252.24     2055.73     39.44 o 
   5   4   1      541.86      532.86     21.44 o 
   6   4   1       66.42       66.06     12.37 o 
   7   4   1     5546.46     5470.33     63.33 o 
   8   4   1       12.97       10.36      6.60 o 
   9   4   1      862.27      907.90     23.88 o 
  10   4   1      517.46      571.43     16.85 o 
  11   4   1        5.86        0.00      4.40 o 
  12   4   1      311.85      348.10     17.39 o 
  13   4   1       58.11       63.64     13.10 o 
  14   4   1      422.49      424.42     29.72 o 
  15   4   1       54.02       45.04     13.09 o 
  16   4   1       87.26       99.04     12.58 o 
  17   4   1      212.10      238.54     18.68 o 
  18   4   1        4.10        0.00      8.97 o 
 -17   5   1        1.06        0.00      7.72 o 
 -16   5   1        5.00        0.00      6.74 o 
 -15   5   1       49.97       34.50     10.38 o 
 -14   5   1       98.76      122.12     17.00 o 
 -13   5   1      661.47      628.67     35.24 o 
 -12   5   1       59.17       43.99     10.89 o 
 -11   5   1      957.09      935.59     39.74 o 
 -10   5   1        0.32        3.28      7.70 o 
  -9   5   1       50.07       36.23      9.58 o 
  -8   5   1        7.31        0.39      4.06 o 
  -7   5   1      104.24      127.69      8.02 o 
  -6   5   1        1.29        0.66      2.73 o 
  -5   5   1     3049.94     3114.12     30.75 o 
  -4   5   1      182.44      253.40      8.83 o 
  -3   5   1      171.36      230.66      7.07 o 
  -2   5   1       31.15       26.85      5.10 o 
  -1   5   1      305.46      239.01     12.96 o 
   0   5   1     1908.61     1957.12     43.00 o 
   1   5   1     6176.26     6309.04     50.40 o 
   2   5   1      267.45      232.85     13.23 o 
   3   5   1     1765.66     1793.83     39.97 o 
   4   5   1       39.85       30.17      4.83 o 
   5   5   1     2233.91     2209.41     20.07 o 
   6   5   1      213.28      161.99      7.60 o 
   7   5   1      763.72      799.48     17.04 o 
   8   5   1       13.19       19.90      4.27 o 
   9   5   1       60.29       48.48      6.77 o 
  10   5   1        5.51        6.84      4.90 o 
  11   5   1       38.71       51.53     12.72 o 
  12   5   1       85.20       68.53     12.56 o 
  13   5   1      139.95      197.89     20.17 o 
  14   5   1       61.83       46.32     12.37 o 
  15   5   1       19.49       16.08      8.92 o 
  16   5   1       47.73       62.04     14.21 o 
  17   5   1        3.39        0.00      7.95 o 
 -16   6   1        8.91        0.00      9.36 o 
 -15   6   1       54.64       87.99     17.26 o 
 -14   6   1        5.22        5.86      8.19 o 
 -13   6   1        2.22        0.00      8.37 o 
 -12   6   1        4.57       18.89      9.47 o 
 -11   6   1       30.19       46.14     11.32 o 
 -10   6   1        2.20       24.57     11.33 o 
  -9   6   1      108.28       96.33      9.42 o 
  -8   6   1       95.74      151.91     10.99 o 
  -7   6   1       59.09       58.65      7.09 o 
  -6   6   1      293.17      327.92     22.30 o 
  -5   6   1      102.47       80.89      5.19 o 
  -4   6   1      409.49      453.91     10.91 o 
  -3   6   1      494.95      512.93     11.38 o 
  -2   6   1       71.75       78.78      6.19 o 
  -1   6   1     1194.08     1078.07     18.37 o 
   0   6   1     3159.31     3291.37     32.47 o 
   1   6   1       10.09        8.29      2.66 o 
   2   6   1      426.44      396.83     11.48 o 
   3   6   1      243.42      222.70      7.58 o 
   4   6   1      346.22      279.78      7.65 o 
   5   6   1     2513.75     2544.90     23.24 o 
   6   6   1        3.16        0.00      2.77 o 
   7   6   1      706.67      688.01     16.90 o 
   8   6   1       12.29        8.24      4.56 o 
   9   6   1       44.48       44.78      7.08 o 
  10   6   1       43.42       51.44     11.12 o 
  11   6   1        0.19        7.20      7.35 o 
  12   6   1       36.60       28.71      8.99 o 
  13   6   1      210.37      231.18     22.36 o 
  14   6   1        0.52        0.00      9.82 o 
  15   6   1       34.64       25.44      9.14 o 
  16   6   1        7.24        9.91      9.86 o 
 -16   7   1       78.47       94.42     18.45 o 
 -15   7   1        9.01        0.00      9.61 o 
 -14   7   1      123.06      133.39     19.38 o 
 -13   7   1       58.41       42.37     12.50 o 
 -12   7   1      128.86      124.05     17.25 o 
 -11   7   1      370.73      339.65     26.18 o 
 -10   7   1       37.19       53.53     11.55 o 
  -9   7   1      565.03      554.15     21.43 o 
  -8   7   1      471.20      410.20     17.98 o 
  -7   7   1       27.49       18.30      4.31 o 
  -6   7   1     1311.92     1266.43     24.24 o 
  -5   7   1       11.95       21.33      4.47 o 
  -4   7   1     1377.84     1295.69     26.34 o 
  -3   7   1      455.45      513.98     17.88 o 
  -2   7   1      505.62      499.63     13.78 o 
  -1   7   1      372.26      408.94     14.86 o 
   0   7   1        0.96        0.00      2.83 o 
   1   7   1      789.49      850.25     18.02 o 
   2   7   1      513.74      534.81     14.51 o 
   3   7   1      346.54      369.75     10.41 o 
   4   7   1     1992.22     1886.91     24.39 o 
   5   7   1      188.56      207.21      8.39 o 
   6   7   1      667.86      627.64     16.98 o 
   7   7   1      253.17      223.44     10.69 o 
   8   7   1     1061.33     1060.02     23.09 o 
   9   7   1       18.42       17.10      5.73 o 
  10   7   1      315.61      346.76     17.61 o 
  11   7   1       12.17       10.63      6.04 o 
  12   7   1       20.12       14.63      9.30 o 
  13   7   1      178.45      218.37     22.19 o 
  14   7   1       19.01       10.11      9.67 o 
  15   7   1        5.36        0.00      8.82 o 
  16   7   1       39.80       51.35     14.41 o 
 -15   8   1       92.08      106.67     18.63 o 
 -14   8   1       50.11       63.19     15.21 o 
 -13   8   1      221.07      216.44     23.15 o 
 -12   8   1      240.32      230.08     23.46 o 
 -11   8   1      106.74      117.58     17.02 o 
 -10   8   1      695.92      647.84     36.06 o 
  -9   8   1       77.37       78.80      9.54 o 
  -8   8   1       96.99      128.85     11.45 o 
  -7   8   1       23.33       28.10      5.24 o 
  -6   8   1      194.20      205.75     10.86 o 
  -5   8   1     1416.56     1419.44     26.50 o 
  -4   8   1       17.81       15.14      6.01 o 
  -3   8   1      400.65      382.65     16.93 o 
  -2   8   1      476.17      511.31     19.10 o 
  -1   8   1      103.16       96.77      8.88 o 
   0   8   1      982.28      920.72     31.21 o 
   1   8   1       57.89       49.51      5.61 o 
   2   8   1     1197.90     1208.98     23.19 o 
   3   8   1       22.38       12.06      3.73 o 
   4   8   1      251.01      242.93     18.39 o 
   5   8   1      485.65      491.72     19.61 o 
   6   8   1        8.58       16.38      9.34 o 
   7   8   1      717.31      662.06     34.14 o 
   8   8   1       13.42        0.00      9.93 o 
   9   8   1      445.58      506.87     30.88 o 
  10   8   1      689.71      665.92     37.16 o 
  11   8   1       23.63       22.03      8.63 o 
  12   8   1      469.99      507.05     23.75 o 
  13   8   1        0.48        7.66      8.97 o 
  14   8   1      195.73      202.77     16.37 o 
  15   8   1      141.29      166.25     15.70 o 
 -13   9   1      192.24      217.80     17.83 o 
 -12   9   1       61.59       54.30     10.33 o 
 -11   9   1      830.09      854.43     34.98 o 
 -10   9   1      116.27      145.33     13.71 o 
  -9   9   1      503.55      548.83     24.04 o 
  -8   9   1       39.83       24.11      7.45 o 
  -7   9   1        4.96        9.68      9.17 o 
  -6   9   1       33.06       38.86      5.78 o 
  -5   9   1       18.32       13.31      5.64 o 
  -4   9   1      620.33      621.68     28.11 o 
  -3   9   1      353.76      378.08     17.99 o 
  -2   9   1      610.82      552.63     21.18 o 
  -1   9   1      514.84      530.74     20.71 o 
   0   9   1      305.63      316.75     16.29 o 
   1   9   1      979.12     1050.44     23.27 o 
   2   9   1       40.04       38.22      5.46 o 
   3   9   1      607.65      598.54     22.22 o 
   4   9   1      473.05      429.70     28.08 o 
   5   9   1      474.40      457.93     29.43 o 
   6   9   1      165.48      183.08     19.89 o 
   7   9   1      211.48      207.36     21.71 o 
   8   9   1      149.75      160.29     19.61 o 
   9   9   1      553.09      528.95     33.58 o 
  10   9   1        7.53       16.84      9.87 o 
  11   9   1      446.54      486.05     34.47 o 
  12   9   1       24.52       16.91     11.96 o 
  13   9   1      288.38      335.57     30.37 o 
 -12  10   1       95.02       95.99     18.02 o 
 -11  10   1       31.78       27.03     11.56 o 
 -10  10   1      350.66      391.33     32.04 o 
  -9  10   1       34.60       51.82     14.97 o 
  -8  10   1      135.41      123.60     18.11 o 
  -7  10   1       40.59       30.45     12.58 o 
  -6  10   1       62.67       79.68     14.82 o 
  -5  10   1      254.92      264.16     16.73 o 
  -4  10   1        7.11       16.77      7.48 o 
  -3  10   1      137.91      134.31     12.55 o 
  -2  10   1      100.76      130.57     12.51 o 
  -1  10   1       20.19        9.61      5.87 o 
   0  10   1      213.05      199.98     14.05 o 
   1  10   1      124.50      128.96     25.81 o 
   2  10   1      796.02      883.42     55.44 o 
   3  10   1        4.83       27.09     12.30 o 
   4  10   1      529.61      625.86     35.75 o 
   5  10   1       19.52       67.01     14.68 o 
   6  10   1      224.12      206.00     22.65 o 
   7  10   1       47.32       65.98     14.75 o 
   8  10   1        0.53        0.00      9.80 o 
   9  10   1       63.03       42.09     12.36 o 
  10  10   1      255.23      266.10     26.47 o 
  11  10   1        6.86        0.00      9.02 o 
  12  10   1      122.82      110.05     20.09 o 
 -10  11   1        3.65       11.23     10.21 o 
  -9  11   1        0.44       11.44     10.25 o 
  -8  11   1        0.65        9.50     10.98 o 
  -7  11   1        5.26        5.51     12.17 o 
  -6  11   1        0.26        0.02     10.96 o 
  -5  11   1       61.58       75.62     15.85 o 
  -4  11   1      124.91      115.61     12.70 o 
  -3  11   1       14.88       44.65      9.42 o 
  -2  11   1        4.83        0.00     11.81 o 
  -1  11   1       20.54       23.57     14.92 o 
   0  11   1       18.57       11.61      6.42 o 
   1  11   1        2.08        6.80      6.44 o 
   2  11   1        7.05        3.30     10.86 o 
   3  11   1      117.89      124.14     18.72 o 
   4  11   1       33.67       67.13     15.40 o 
   5  11   1       67.01      102.38     18.41 o 
   6  11   1        1.09        0.00      9.64 o 
   7  11   1       30.09       28.11     12.59 o 
   8  11   1        6.69        1.88     10.34 o 
   9  11   1       22.02       18.88     11.66 o 
  10  11   1       40.34       35.70     13.32 o 
  -7  12   1       23.27       31.09     13.41 o 
  -6  12   1        3.25       44.51     15.23 o 
  -5  12   1      126.13      144.89     21.11 o 
  -4  12   1       13.30       53.33     16.18 o 
  -3  12   1       70.71       69.81     11.55 o 
  -2  12   1       65.93       86.44     12.04 o 
  -1  12   1       68.18       94.79     18.94 o 
   0  12   1      141.40       85.05     19.02 o 
   1  12   1        0.01        0.00     13.46 o 
   2  12   1       13.02        3.00      9.32 o 
   3  12   1       87.76       83.30     16.18 o 
   4  12   1       95.78       91.37     17.14 o 
   5  12   1       11.27       21.01     13.59 o 
   6  12   1       12.30       25.69     12.54 o 
   7  12   1        5.73       36.00     14.44 o 
  -3  13   1        1.12        0.00     10.43 o 
  -2  13   1      128.16      152.84     15.65 o 
  -1  13   1       54.75       30.85     12.73 o 
   0  13   1        0.95        0.00     12.60 o 
   1  13   1      123.89      143.48     21.55 o 
   2  13   1        3.18        2.47     10.56 o 
   3  13   1      120.29       91.00     18.22 o 
 -18   0   2      229.62      264.91     27.82 o 
 -17   0   2       85.18       69.67     16.07 o 
 -16   0   2      111.08      107.22     16.92 o 
 -15   0   2      679.93      658.88     37.34 o 
 -14   0   2      141.01      125.29     17.28 o 
 -13   0   2      383.25      423.44     19.38 o 
 -12   0   2      306.07      293.61     15.52 o 
 -11   0   2      119.73      164.88     11.63 o 
 -10   0   2     5275.09     5125.91     56.55 o 
  -9   0   2       55.19       31.32      5.63 o 
  -8   0   2    22795.43    22878.39    105.10 o 
  -7   0   2      456.50      441.23     19.25 o 
  -6   0   2     1887.58     1950.46     18.62 o 
  -5   0   2      781.56      804.47     10.84 o 
  -4   0   2     2497.78     2575.60     36.33 o 
  -3   0   2       13.53       38.26      2.90 o 
  -2   0   2     2087.73     1810.68     18.60 o 
   2   0   2    18260.33    20430.70     77.16 o 
   3   0   2    60298.48    61070.05    159.09 o 
   4   0   2      455.03      401.81     14.84 o 
   5   0   2     1684.00     1822.49     34.53 o 
   6   0   2     3886.23     4174.13     57.17 o 
   7   0   2     2415.03     2835.95     50.81 o 
   8   0   2      211.54      212.19     19.19 o 
   9   0   2      374.45      349.28     14.63 o 
  10   0   2       14.41       28.44      6.25 o 
  11   0   2     2402.30     2395.94     42.17 o 
  12   0   2     1481.87     1485.69     88.76 o 
  13   0   2      193.07      222.06     21.44 o 
  14   0   2      908.75      956.54     44.46 o 
  15   0   2        8.98        8.76      9.50 o 
  16   0   2      278.66      343.21     29.35 o 
  17   0   2        8.38       11.93     10.98 o 
  18   0   2       44.57       51.67     15.68 o 
 -18   1   2       14.16       14.93     13.43 o 
 -17   1   2       97.16      119.32     13.70 o 
 -16   1   2        6.44        9.09      6.59 o 
 -15   1   2      105.13       91.41     11.38 o 
 -14   1   2      670.99      721.43     26.70 o 
 -13   1   2      389.69      383.49     13.17 o 
 -12   1   2        8.73       12.10      4.24 o 
 -11   1   2      685.23      686.83     15.63 o 
 -10   1   2      491.56      538.47     13.13 o 
  -9   1   2     1835.85     1824.16     22.52 o 
  -8   1   2        0.07        4.35      2.81 o 
  -7   1   2    10273.23    10374.49     81.58 o 
  -6   1   2      427.56      361.84     15.29 o 
  -5   1   2      775.00      944.89     22.23 o 
  -4   1   2    13964.45    14075.39     74.75 o 
  -3   1   2      767.01      706.45     13.98 o 
  -2   1   2    10338.91    10604.17     40.85 o 
   1   1   2     4879.08     5034.87     36.37 o 
   2   1   2    13984.27    13267.88     70.30 o 
   3   1   2     7417.48     7439.19     37.63 o 
   4   1   2     2894.99     3277.42     20.87 o 
   5   1   2     1365.63     1164.77     20.47 o 
   6   1   2       34.31       39.54      4.85 o 
   7   1   2      901.06      854.78     19.96 o 
   8   1   2       45.03       77.66      5.72 o 
   9   1   2      205.39      212.01      9.47 o 
  10   1   2      396.83      427.03     14.09 o 
  11   1   2     1210.52     1275.65     21.80 o 
  12   1   2      555.33      634.80     16.42 o 
  13   1   2     1314.39     1324.43     35.06 o 
  14   1   2       67.00       76.80     10.07 o 
  15   1   2       99.33      102.70     12.01 o 
  16   1   2        4.47        7.07      6.71 o 
  17   1   2      212.33      218.87     18.78 o 
  18   1   2       72.93       84.47     12.78 o 
 -18   2   2       16.30       40.85     10.90 o 
 -17   2   2       36.51       43.66      9.54 o 
 -16   2   2       75.62      107.89     12.70 o 
 -15   2   2      217.63      243.59     16.98 o 
 -14   2   2        5.25       13.35      7.38 o 
 -13   2   2       12.52       10.62     10.14 o 
 -12   2   2       17.85       26.99      7.03 o 
 -11   2   2       16.44       12.69      4.76 o 
 -10   2   2       13.81       16.43      3.54 o 
  -9   2   2      822.65      729.29     14.46 o 
  -8   2   2     1961.22     2160.62     32.12 o 
  -7   2   2      697.25      684.86     35.57 o 
  -6   2   2     2614.44     2335.67     38.33 o 
  -5   2   2     1306.06     1326.91     25.78 o 
  -4   2   2     8717.92     8976.17     59.82 o 
  -3   2   2       65.06      100.40      5.91 o 
  -2   2   2     7875.98     7748.12     42.59 o 
  -1   2   2       68.32       72.38      3.21 o 
   0   2   2    17262.23    18016.00     83.46 o 
   1   2   2    12910.98    12759.06     71.37 o 
   2   2   2     6206.35     6223.25     37.77 o 
   3   2   2     1730.72     1659.78     18.67 o 
   4   2   2    10318.77    10060.54     46.27 o 
   5   2   2      307.53      345.36      8.85 o 
   6   2   2     2342.28     2441.31     50.48 o 
   7   2   2       53.66      101.56      6.45 o 
   8   2   2      115.73      114.59      6.94 o 
   9   2   2      354.86      381.01     13.11 o 
  10   2   2       44.05       30.53      4.95 o 
  11   2   2      752.51      777.81     20.70 o 
  12   2   2      377.47      411.80     15.27 o 
  13   2   2       19.00       26.18      7.88 o 
  14   2   2       38.50       56.55     11.56 o 
  15   2   2        7.51        4.24      6.83 o 
  16   2   2        6.81        7.86      7.53 o 
  17   2   2       57.56       68.65     12.16 o 
  18   2   2       15.80       16.55     14.90 o 
 -18   3   2        0.52       10.72      9.36 o 
 -17   3   2        0.96       13.81      7.68 o 
 -16   3   2       80.08       85.65     23.21 o 
 -15   3   2        1.99        0.00      9.08 o 
 -14   3   2      214.32      217.87     15.39 o 
 -13   3   2       22.68       18.44      7.24 o 
 -12   3   2        0.23        1.58      5.41 o 
 -11   3   2      407.83      381.87     17.65 o 
 -10   3   2       14.27       16.13      6.13 o 
  -9   3   2     1095.86     1134.07     38.15 o 
  -8   3   2       20.11       39.65      5.18 o 
  -7   3   2       14.11       21.33      3.75 o 
  -6   3   2     1781.13     1860.65     26.45 o 
  -5   3   2        7.77       29.97      4.98 o 
  -4   3   2        3.14        4.99      3.04 o 
  -3   3   2     2389.40     2392.16     31.03 o 
  -2   3   2       34.63       60.14      5.12 o 
  -1   3   2     5659.46     5623.18     77.15 o 
   0   3   2        0.05        2.75      3.05 o 
   1   3   2       85.97       80.54      7.26 o 
   2   3   2     2973.14     3271.63     43.31 o 
   3   3   2      163.30      154.42     10.33 o 
   4   3   2     6060.20     6015.12     41.06 o 
   5   3   2        1.44        8.19      2.57 o 
   6   3   2      989.79     1129.02     31.69 o 
   7   3   2      825.36      851.03     28.62 o 
   8   3   2      540.14      538.03     14.44 o 
   9   3   2      835.30      880.26     19.17 o 
  10   3   2      444.52      432.97     14.61 o 
  11   3   2      694.68      630.85     18.19 o 
  12   3   2        0.70       12.56      5.87 o 
  13   3   2      178.33      219.39     21.73 o 
  14   3   2      195.87      225.41     22.27 o 
  15   3   2       98.19       91.08     12.02 o 
  16   3   2       44.01       71.44     15.99 o 
  17   3   2        7.85       11.74      7.44 o 
  18   3   2       16.73       30.40      9.84 o 
 -18   4   2      108.87      104.18     14.14 o 
 -17   4   2        4.61        0.00      8.81 o 
 -16   4   2       54.87       55.50     13.05 o 
 -15   4   2        9.87       12.06      7.06 o 
 -14   4   2        2.17        0.00      6.32 o 
 -13   4   2      150.04      148.23     19.46 o 
 -12   4   2      233.64      268.90     22.09 o 
 -11   4   2       47.64       38.38     10.07 o 
 -10   4   2     2236.87     2189.11     55.88 o 
  -9   4   2      494.17      484.83     25.30 o 
  -8   4   2     5792.15     5545.37     80.81 o 
  -7   4   2      801.20      806.94     18.58 o 
  -6   4   2     5419.58     5436.19     39.87 o 
  -5   4   2     2196.85     2292.81     24.56 o 
  -4   4   2     1212.73     1380.62     28.33 o 
  -3   4   2       75.04       93.03      7.40 o 
  -2   4   2     2210.35     2315.45     33.92 o 
  -1   4   2      647.38      544.98     12.52 o 
   0   4   2      126.04      131.47      9.82 o 
   1   4   2     1115.24     1237.97     29.24 o 
   2   4   2     6645.46     6620.11     69.17 o 
   3   4   2     1153.97     1147.28     29.56 o 
   4   4   2     8951.96     8588.89     83.24 o 
   5   4   2      726.16      785.21     33.40 o 
   6   4   2     2155.13     2043.56     30.62 o 
   7   4   2      938.38      917.52     21.76 o 
   8   4   2        9.41        4.09      5.54 o 
   9   4   2      151.37      135.65     10.16 o 
  10   4   2     2218.67     2185.86     32.48 o 
  11   4   2        1.50        4.29      5.13 o 
  12   4   2     1147.07     1081.41     42.76 o 
  13   4   2      151.51      122.71     16.47 o 
  14   4   2      406.47      447.89     31.24 o 
  15   4   2      367.49      404.56     30.30 o 
  16   4   2      114.65      134.38     14.18 o 
  17   4   2       19.28       19.21     13.54 o 
  18   4   2       28.69       36.82      9.82 o 
 -17   5   2      133.16      155.02     21.91 o 
 -16   5   2        8.09        0.00      9.62 o 
 -15   5   2      226.02      238.80     24.22 o 
 -14   5   2       39.93       25.93     10.78 o 
 -13   5   2      234.53      236.50     22.48 o 
 -12   5   2      160.30      167.03     19.00 o 
 -11   5   2     2348.32     2362.77     62.93 o 
 -10   5   2      664.21      604.77     31.30 o 
  -9   5   2     3235.32     3177.08     67.06 o 
  -8   5   2        3.13        6.46      4.17 o 
  -7   5   2     4226.49     3908.33     48.23 o 
  -6   5   2        1.70        5.10      4.20 o 
  -5   5   2     2158.27     2302.78     26.59 o 
  -4   5   2     3199.93     3110.10     36.85 o 
  -3   5   2      335.05      278.50      7.75 o 
  -2   5   2     1648.20     1652.63     20.66 o 
  -1   5   2     3027.16     2663.68     25.97 o 
   0   5   2     2255.83     2329.91     31.18 o 
   1   5   2     1118.53      925.56     20.00 o 
   2   5   2     2218.53     2157.71     35.39 o 
   3   5   2     7748.88     7805.69     59.62 o 
   4   5   2      337.78      343.66     10.49 o 
   5   5   2     8243.70     7698.17     51.62 o 
   6   5   2      375.67      376.05     11.58 o 
   7   5   2     1983.89     1982.57     27.40 o 
   8   5   2      406.01      377.68     15.47 o 
   9   5   2      389.12      459.84     17.78 o 
  10   5   2       65.66       51.45     10.00 o 
  11   5   2      557.61      592.86     21.98 o 
  12   5   2       72.36       81.07     13.62 o 
  13   5   2      206.47      200.71     20.29 o 
  14   5   2      399.25      462.16     31.44 o 
  15   5   2       56.56       43.14     13.49 o 
  16   5   2        6.18        0.00      8.16 o 
  17   5   2      151.87      198.43     24.54 o 
 -16   6   2       46.81       32.61     12.47 o 
 -15   6   2      187.40      145.10     20.03 o 
 -14   6   2       81.33       63.60     13.98 o 
 -13   6   2      459.20      485.67     32.49 o 
 -12   6   2       11.94       17.41     10.72 o 
 -11   6   2      755.55      749.82     36.92 o 
 -10   6   2     1932.32     1860.55     55.47 o 
  -9   6   2      267.25      268.97     14.73 o 
  -8   6   2     1981.68     1932.10     37.06 o 
  -7   6   2      224.92      258.78     13.63 o 
  -6   6   2      771.46      713.94     31.71 o 
  -5   6   2     1906.53     1728.10     31.69 o 
  -4   6   2      232.07      194.32      8.79 o 
  -3   6   2      836.47      789.77     16.82 o 
  -2   6   2       17.57       13.50      3.54 o 
  -1   6   2     2945.40     2765.31     25.43 o 
   0   6   2      424.38      492.59     12.89 o 
   1   6   2     2744.60     2543.48     28.73 o 
   2   6   2     4778.62     4695.80     39.32 o 
   3   6   2      637.94      680.56     11.48 o 
   4   6   2     2924.32     2939.13     46.20 o 
   5   6   2     3197.40     3131.91     33.64 o 
   6   6   2      384.99      330.84     10.13 o 
   7   6   2      362.10      379.15     11.14 o 
   8   6   2     1188.98     1189.06     23.16 o 
   9   6   2      707.24      753.39     19.29 o 
  10   6   2      209.17      172.19     11.25 o 
  11   6   2      237.72      252.53     21.27 o 
  12   6   2        8.03        3.67      9.07 o 
  13   6   2       10.68        0.00      7.96 o 
  14   6   2       86.61      109.10     16.46 o 
  15   6   2       19.44       12.84      8.61 o 
  16   6   2      154.18      171.83     22.75 o 
 -16   7   2        7.61       25.11     11.43 o 
 -15   7   2       12.03       30.86     12.66 o 
 -14   7   2      433.87      408.31     32.11 o 
 -13   7   2      131.82      127.13     18.76 o 
 -12   7   2      448.46      423.80     30.28 o 
 -11   7   2      174.53      161.27     19.05 o 
 -10   7   2       74.81       65.95     12.50 o 
  -9   7   2      329.71      331.36     21.62 o 
  -8   7   2      549.84      470.19     19.58 o 
  -7   7   2      579.11      568.31     20.75 o 
  -6   7   2     1598.67     1662.95     45.87 o 
  -5   7   2        2.62        7.25      3.89 o 
  -4   7   2     2154.97     2183.22     30.47 o 
  -3   7   2      528.67      519.78     18.12 o 
  -2   7   2      660.09      579.63     18.98 o 
  -1   7   2       87.32       87.80      8.07 o 
   0   7   2      361.30      314.45     11.27 o 
   1   7   2      547.43      570.26     14.95 o 
   2   7   2      378.76      376.29     12.30 o 
   3   7   2     1095.80     1104.71     22.00 o 
   4   7   2     1042.37     1146.97     27.31 o 
   5   7   2       62.92       77.40      8.28 o 
   6   7   2     1742.47     1805.95     35.35 o 
   7   7   2       18.95       22.16      4.93 o 
   8   7   2     2402.42     2320.63     43.89 o 
   9   7   2      819.74      720.89     20.07 o 
  10   7   2      735.60      720.25     20.58 o 
  11   7   2      167.62      147.45     17.80 o 
  12   7   2       44.37       73.96      9.79 o 
  13   7   2       19.18       18.15     12.97 o 
  14   7   2        0.76        0.00     11.51 o 
  15   7   2       98.64       90.71     11.70 o 
  16   7   2       33.78       33.93      8.07 o 
 -15   8   2        2.64        0.00      9.67 o 
 -14   8   2       64.96       36.60     12.98 o 
 -13   8   2      184.17      237.54     24.97 o 
 -12   8   2       70.58       67.06     13.97 o 
 -11   8   2      157.73      150.20     19.43 o 
 -10   8   2       40.01       45.86     11.62 o 
  -9   8   2       16.52       18.55      6.56 o 
  -8   8   2      105.35       99.26      8.49 o 
  -7   8   2      602.04      620.26     19.51 o 
  -6   8   2      145.55       94.05      8.07 o 
  -5   8   2     1334.42     1215.21     24.92 o 
  -4   8   2        8.92       10.94      6.58 o 
  -3   8   2      847.37      810.39     24.22 o 
  -2   8   2      441.35      417.37     17.47 o 
  -1   8   2       55.86       21.91     10.98 o 
   0   8   2      630.52      579.96     16.28 o 
   1   8   2       17.46       18.31      4.20 o 
   2   8   2       19.51       14.18      5.78 o 
   3   8   2       33.63       18.13      8.10 o 
   4   8   2      166.47      168.80     11.90 o 
   5   8   2      896.62      763.31     24.38 o 
   6   8   2        5.56        0.00      5.66 o 
   7   8   2      530.06      523.70     22.00 o 
   8   8   2        1.57        0.00      9.08 o 
   9   8   2       39.53       28.54     11.18 o 
  10   8   2       39.24       17.37      8.37 o 
  11   8   2        3.35        0.00      9.68 o 
  12   8   2        6.87        5.27     10.63 o 
  13   8   2       45.73       64.74     10.57 o 
  14   8   2       11.81       22.53      8.31 o 
  15   8   2        8.86        0.00     10.97 o 
 -13   9   2       45.16       62.77     15.36 o 
 -12   9   2        3.02        0.00      6.93 o 
 -11   9   2       82.79      107.27     15.13 o 
 -10   9   2       35.52       36.85     14.33 o 
  -9   9   2       91.76       94.62     11.22 o 
  -8   9   2        1.83        7.98      5.23 o 
  -7   9   2      189.59      178.05     11.12 o 
  -6   9   2      193.91      201.69     11.70 o 
  -5   9   2      283.12      266.58     15.85 o 
  -4   9   2       91.34       85.07     10.03 o 
  -3   9   2       96.24      122.35     11.04 o 
  -2   9   2        5.10        0.00      5.20 o 
  -1   9   2      563.41      608.40     25.10 o 
   0   9   2       45.75       32.87      7.05 o 
   1   9   2      898.20      886.78     21.63 o 
   2   9   2      102.21      113.83     10.57 o 
   3   9   2      132.45      114.70     10.50 o 
   4   9   2       46.74       47.19     12.06 o 
   5   9   2       92.67       74.41     14.36 o 
   6   9   2        0.11        7.33      8.36 o 
   7   9   2      240.29      257.39     24.28 o 
   8   9   2       26.61       51.89     14.14 o 
   9   9   2       57.40       79.18     15.05 o 
  10   9   2        3.64        0.00      9.31 o 
  11   9   2        1.16        4.50      9.70 o 
  12   9   2       77.09      103.52     18.03 o 
  13   9   2      127.27      174.12     23.58 o 
 -12  10   2        0.27        2.73     10.80 o 
 -11  10   2       26.06       35.80      8.51 o 
 -10  10   2      169.14      185.60     15.78 o 
  -9  10   2       11.62        6.76      6.71 o 
  -8  10   2      118.20      101.19     13.50 o 
  -7  10   2       25.32        8.16      5.15 o 
  -6  10   2       24.40       26.67      6.90 o 
  -5  10   2      248.85      260.08     16.87 o 
  -4  10   2       61.11       42.97     10.24 o 
  -3  10   2      396.89      385.73     19.52 o 
  -2  10   2      148.71      126.53     11.88 o 
  -1  10   2      350.61      377.88     19.01 o 
   0  10   2      162.92      118.17     11.16 o 
   1  10   2       31.03       41.65     12.14 o 
   2  10   2      741.87      787.06     39.37 o 
   3  10   2       40.69       32.51      9.75 o 
   4  10   2     1004.05     1031.69     45.55 o 
   5  10   2      202.67      219.25     22.99 o 
   6  10   2      367.98      414.52     30.58 o 
   7  10   2       11.67       15.84     10.37 o 
   8  10   2       84.44       67.11     14.63 o 
   9  10   2       19.27       13.86      9.62 o 
  10  10   2        5.97        0.00     10.53 o 
  11  10   2      197.70      240.50     26.15 o 
  12  10   2       38.08       23.90     11.94 o 
 -10  11   2       29.65       18.39     10.85 o 
  -9  11   2      134.26      109.63     18.56 o 
  -8  11   2       31.93       42.43     13.99 o 
  -7  11   2      355.24      423.39     32.72 o 
  -6  11   2      268.53      253.21     17.69 o 
  -5  11   2      177.92      216.83     16.47 o 
  -4  11   2      945.48      994.42     32.98 o 
  -3  11   2      113.48      138.19     13.34 o 
  -2  11   2      997.30     1120.95     34.14 o 
  -1  11   2       40.46       53.39      9.30 o 
   0  11   2      316.53      363.02     28.66 o 
   1  11   2       97.57       75.81     13.81 o 
   2  11   2       62.44       69.44     15.34 o 
   3  11   2      128.40      112.23     17.02 o 
   4  11   2        5.32        0.00      9.29 o 
   5  11   2       60.89       57.11     14.82 o 
   6  11   2      118.03      103.83     17.62 o 
   7  11   2       24.38       11.65     10.55 o 
   8  11   2      292.84      344.60     30.28 o 
   9  11   2       47.43       41.00     14.00 o 
  10  11   2      194.13      228.64     26.55 o 
  -7  12   2      163.86      222.16     26.80 o 
  -6  12   2       56.84      100.63     19.47 o 
  -5  12   2      497.87      505.00     47.40 o 
  -4  12   2       82.21       74.39     11.57 o 
  -3  12   2     1021.73     1138.54     36.77 o 
  -2  12   2        0.42       21.54      8.92 o 
  -1  12   2      953.66     1035.83     49.58 o 
   0  12   2       35.49       32.48     12.28 o 
   1  12   2       97.43       97.72     16.80 o 
   2  12   2       21.29       10.51     11.21 o 
   3  12   2       10.48        0.00     11.97 o 
   4  12   2        7.24        7.72     10.38 o 
   5  12   2      213.37      266.57     27.45 o 
   6  12   2        1.37        4.16     12.03 o 
   7  12   2      254.86      275.98     28.43 o 
  -2  13   2      280.88      325.59     30.68 o 
  -1  13   2       16.45        0.00     12.24 o 
   0  13   2      122.81      166.57     22.99 o 
   1  13   2       26.75       37.24     15.42 o 
   2  13   2        5.48        5.10     11.15 o 
 -18   1   3       12.92       17.14      7.92 o 
 -17   1   3       49.17       71.57     11.76 o 
 -16   1   3       24.48       20.37      6.80 o 
 -15   1   3      188.68      174.34     14.41 o 
 -14   1   3      399.34      429.84     20.63 o 
 -13   1   3      598.24      598.19     18.92 o 
 -12   1   3     1078.16     1106.87     24.21 o 
 -11   1   3      349.07      340.38     11.23 o 
 -10   1   3      168.59      155.63      7.42 o 
  -9   1   3      610.52      634.82     13.34 o 
  -8   1   3        9.24        2.56      4.73 o 
  -7   1   3      625.74      599.96     16.15 o 
  -6   1   3      145.43      137.18      6.00 o 
  -5   1   3      846.15      799.24     21.50 o 
  -4   1   3      446.60      466.51     14.33 o 
  -3   1   3    18240.51    19337.17     63.80 o 
  -2   1   3     5039.83     5427.29     45.18 o 
  -1   1   3     7972.35     7919.27     35.34 o 
   0   1   3     1305.49     1559.89     48.07 o 
   1   1   3     4092.13     4043.23     23.18 o 
   2   1   3    11359.20    11518.95     74.61 o 
   3   1   3    21442.70    22391.52    105.86 o 
   4   1   3     2874.28     2860.25     21.57 o 
   5   1   3       37.63       51.42      4.69 o 
   6   1   3     1710.24     1812.37     27.50 o 
   7   1   3      881.66      978.00     21.66 o 
   8   1   3     3856.84     4113.79     38.30 o 
   9   1   3      291.65      303.48     14.33 o 
  10   1   3     2561.96     2384.82     48.05 o 
  11   1   3      165.93      181.28     12.80 o 
  12   1   3     2461.92     2490.54     32.26 o 
  13   1   3       26.45       23.69      7.44 o 
  14   1   3       97.81      122.19     12.39 o 
  15   1   3        4.28        1.32      6.46 o 
  16   1   3       23.11       10.21      7.01 o 
  17   1   3        0.52        6.07      8.44 o 
  18   1   3       72.39       92.00     16.34 o 
 -18   2   3      222.05      228.88     18.15 o 
 -17   2   3        5.32       14.60      7.91 o 
 -16   2   3      269.89      326.41     19.84 o 
 -15   2   3       29.94       20.42      7.50 o 
 -14   2   3      891.02      885.20     29.41 o 
 -13   2   3      393.22      394.83     22.27 o 
 -12   2   3      852.66      854.53     32.60 o 
 -11   2   3      854.63      770.19     24.11 o 
 -10   2   3      535.56      531.84     16.05 o 
  -9   2   3      838.00      762.98     19.91 o 
  -8   2   3        7.93       10.99      2.88 o 
  -7   2   3      117.87      160.85      9.67 o 
  -6   2   3      552.88      575.30     18.54 o 
  -5   2   3     1167.32     1223.26     23.94 o 
  -4   2   3        8.54        6.70      2.61 o 
  -3   2   3    22898.17    22151.75     75.34 o 
  -2   2   3    69657.03    67084.38    108.54 o 
  -1   2   3    28913.76    29106.42    607.85 o 
   0   2   3     2946.97     2802.05     25.19 o 
   1   2   3     3164.64     3044.69     79.31 o 
   2   2   3    13326.81    13681.17    248.51 o 
   3   2   3     1752.04     1666.18     20.32 o 
   4   2   3        9.11       13.72      2.25 o 
   5   2   3       37.19       50.23      3.51 o 
   6   2   3     2244.07     2195.77     21.58 o 
   7   2   3     5061.60     4832.91     63.09 o 
   8   2   3     4087.59     4006.31     38.23 o 
   9   2   3     5491.93     5567.84     47.76 o 
  10   2   3       64.17       60.22      6.10 o 
  11   2   3     4129.92     4176.54     45.75 o 
  12   2   3      115.35       94.54      9.94 o 
  13   2   3     1676.33     1668.03     55.17 o 
  14   2   3      101.98      104.88     14.32 o 
  15   2   3      113.09      140.27     13.87 o 
  16   2   3        4.66        0.00      9.17 o 
  17   2   3      125.05      124.12     13.71 o 
  18   2   3       47.00       58.81     11.30 o 
 -18   3   3       12.26       17.55      7.97 o 
 -17   3   3      182.64      202.91     16.96 o 
 -16   3   3       94.83      125.05     32.18 o 
 -15   3   3      346.26      360.18     19.91 o 
 -14   3   3      492.70      502.29     22.71 o 
 -13   3   3      187.47      189.01     13.75 o 
 -12   3   3      584.75      659.56     19.33 o 
 -11   3   3      245.73      286.97     17.80 o 
 -10   3   3      572.10      560.47     19.59 o 
  -9   3   3       74.71       86.41     11.68 o 
  -8   3   3     2134.09     2038.86     47.58 o 
  -7   3   3     2392.65     2328.03     25.84 o 
  -6   3   3       48.32       64.21      4.47 o 
  -5   3   3     2931.02     2804.14     37.73 o 
  -4   3   3     6480.86     7129.94     54.89 o 
  -3   3   3      148.17      286.47     10.07 o 
  -2   3   3     8627.79     7862.97     49.14 o 
  -1   3   3      213.99      253.59      7.13 o 
   0   3   3    33830.43    34041.46    140.36 o 
   1   3   3       50.48       35.99      6.05 o 
   2   3   3      332.26      313.77     14.45 o 
   3   3   3     5995.48     5765.78     42.05 o 
   4   3   3      291.86      320.05     10.26 o 
   5   3   3     9438.66    10303.93     79.70 o 
   6   3   3      840.84      741.40     26.49 o 
   7   3   3     4194.30     4170.52     48.55 o 
   8   3   3     5376.93     5226.66     44.35 o 
   9   3   3      537.15      497.81     14.74 o 
  10   3   3     4210.04     3986.34     43.15 o 
  11   3   3       42.72       57.84      8.59 o 
  12   3   3     3254.54     3301.12     73.82 o 
  13   3   3      248.11      234.40     22.01 o 
  14   3   3       38.66       52.03     13.19 o 
  15   3   3       20.60       35.53     11.78 o 
  16   3   3        3.41        2.53      7.04 o 
  17   3   3       87.36      107.48     13.76 o 
  18   3   3       73.86       81.08     13.25 o 
 -17   4   3        7.54       13.68     10.14 o 
 -16   4   3       32.47       19.90     10.58 o 
 -15   4   3      165.97      187.87     15.45 o 
 -14   4   3       44.07       57.45      9.44 o 
 -13   4   3      957.55      942.75     29.66 o 
 -12   4   3       13.38       20.92      7.21 o 
 -11   4   3     2162.54     2014.78     56.65 o 
 -10   4   3       45.03       68.15     12.49 o 
  -9   4   3     1330.50     1383.35     43.29 o 
  -8   4   3        3.05        7.79      4.48 o 
  -7   4   3      157.52      180.46      8.33 o 
  -6   4   3     3803.11     3834.04     34.97 o 
  -5   4   3      535.65      575.57     16.63 o 
  -4   4   3      414.08      425.28     10.14 o 
  -3   4   3      226.89      186.59      9.70 o 
  -2   4   3      750.77      627.52     16.73 o 
  -1   4   3     4140.85     4142.93     68.36 o 
   0   4   3     1478.25     1435.02     32.48 o 
   1   4   3     1246.90     1156.92     29.34 o 
   2   4   3     1442.63     1365.29     32.53 o 
   3   4   3     1787.73     1831.66     38.66 o 
   4   4   3     3463.87     3527.43     36.84 o 
   5   4   3       88.26      105.93      5.04 o 
   6   4   3     2978.29     2694.70     29.24 o 
   7   4   3     1090.88     1167.07     20.41 o 
   8   4   3      152.60      179.35     10.71 o 
   9   4   3     2990.23     2831.03     35.36 o 
  10   4   3        5.49       10.46      4.32 o 
  11   4   3      773.21      717.44     24.04 o 
  12   4   3       88.50       77.51     13.20 o 
  13   4   3        1.62        2.49      7.51 o 
  14   4   3      167.13      187.28     20.82 o 
  15   4   3        0.86        0.59      9.53 o 
  16   4   3      127.55      141.60     19.01 o 
  17   4   3        0.38        8.14      8.25 o 
 -17   5   3       11.03       12.08      9.89 o 
 -16   5   3        0.00        0.00     10.69 o 
 -15   5   3        9.12        0.00      9.77 o 
 -14   5   3       89.33       46.52     10.75 o 
 -13   5   3       10.68        4.89      8.77 o 
 -12   5   3      269.41      307.84     25.22 o 
 -11   5   3        0.68       11.29      8.83 o 
 -10   5   3      315.77      270.92     21.84 o 
  -9   5   3      106.59      114.89     14.49 o 
  -8   5   3      426.38      431.07     17.37 o 
  -7   5   3      488.87      423.21     12.99 o 
  -6   5   3      162.32      175.45      8.20 o 
  -5   5   3      104.61      103.93      8.23 o 
  -4   5   3      452.47      421.17     14.70 o 
  -3   5   3     1804.47     1753.03     28.88 o 
  -2   5   3     2063.41     2105.51     23.19 o 
  -1   5   3       59.16       69.58      4.55 o 
   0   5   3      281.65      217.23     10.13 o 
   1   5   3     4874.64     4989.49     92.18 o 
   2   5   3      441.39      437.77     14.37 o 
   3   5   3     2350.30     2346.18     26.99 o 
   4   5   3     3295.13     3230.59     32.43 o 
   5   5   3        7.21       12.12      3.44 o 
   6   5   3      427.68      472.29     11.33 o 
   7   5   3       13.34        3.93      3.37 o 
   8   5   3        2.01        0.00      3.61 o 
   9   5   3      131.43      151.01      8.99 o 
  10   5   3      127.89      120.09      8.50 o 
  11   5   3      219.30      203.86     18.61 o 
  12   5   3        1.25        0.00      6.39 o 
  13   5   3      426.67      398.36     27.93 o 
  14   5   3        0.43       10.86      9.54 o 
  15   5   3      197.75      197.01     22.10 o 
  16   5   3        0.03        0.00      8.40 o 
  17   5   3      114.22      175.20     23.41 o 
 -16   6   3      155.97      173.43     23.48 o 
 -15   6   3        8.04       12.67     10.57 o 
 -14   6   3      130.67      101.46     16.91 o 
 -13   6   3       12.62       12.44      9.63 o 
 -12   6   3        0.66        0.00      7.81 o 
 -11   6   3      310.69      284.98     23.88 o 
 -10   6   3        0.32        6.94      8.20 o 
  -9   6   3      128.83       99.94      9.96 o 
  -8   6   3      201.24      210.54     13.19 o 
  -7   6   3      154.18      130.96     10.22 o 
  -6   6   3       80.21       55.41     11.05 o 
  -5   6   3      239.63      229.48     12.25 o 
  -4   6   3        1.54        1.07      3.17 o 
  -3   6   3      877.78      774.77     16.78 o 
  -2   6   3      386.68      377.12     14.10 o 
  -1   6   3     1020.99      999.27     18.48 o 
   0   6   3        7.76       12.90      3.59 o 
   1   6   3      321.87      344.70      9.33 o 
   2   6   3      185.06      197.99      7.15 o 
   3   6   3      100.55      124.91      7.00 o 
   4   6   3      115.30      154.14      8.14 o 
   5   6   3        4.01       13.92      4.47 o 
   6   6   3      160.08      140.66      8.33 o 
   7   6   3      100.51       97.68      7.29 o 
   8   6   3        6.49       14.35      4.32 o 
   9   6   3      832.15      798.83     22.90 o 
  10   6   3      391.64      353.54     17.32 o 
  11   6   3      144.74      156.21     12.59 o 
  12   6   3       35.87       50.74     15.37 o 
  13   6   3       32.85       37.38      8.14 o 
  14   6   3       74.82       83.25     20.22 o 
  15   6   3       15.72        3.55      7.81 o 
  16   6   3        6.46       28.17     11.77 o 
 -15   7   3       77.25      116.02     19.28 o 
 -14   7   3      180.37      205.28     24.18 o 
 -13   7   3       51.50       46.38     13.76 o 
 -12   7   3      484.43      549.44     34.68 o 
 -11   7   3       26.63       34.14      9.66 o 
 -10   7   3      617.18      629.07     34.57 o 
  -9   7   3       30.16       42.19      9.65 o 
  -8   7   3      882.25      813.14     35.19 o 
  -7   7   3       54.11       58.88     10.93 o 
  -6   7   3       24.03       29.73      5.86 o 
  -5   7   3      247.85      247.09     11.01 o 
  -4   7   3      181.61      143.04      8.43 o 
  -3   7   3       13.18       27.11      5.76 o 
  -2   7   3     1339.86     1261.75     27.73 o 
  -1   7   3       14.43        6.57      3.89 o 
   0   7   3     5009.77     4999.42     44.15 o 
   1   7   3        1.09        0.00      3.78 o 
   2   7   3     1518.22     1556.09     31.41 o 
   3   7   3      879.13      877.96     46.04 o 
   4   7   3        1.61        2.62      5.13 o 
   5   7   3      713.82      733.49     18.34 o 
   6   7   3       72.28       81.92      6.93 o 
   7   7   3       97.39       91.08      7.76 o 
   8   7   3      427.85      390.84     14.65 o 
   9   7   3       29.96       55.03      9.10 o 
  10   7   3      307.13      316.60     17.37 o 
  11   7   3        2.14       16.10      9.47 o 
  12   7   3      685.04      742.36     39.50 o 
  13   7   3      134.84       99.14     16.84 o 
  14   7   3       44.46       37.75     13.50 o 
  15   7   3      125.90      147.47     20.93 o 
 -14   8   3       30.69       27.98     11.09 o 
 -13   8   3      311.51      295.17     27.41 o 
 -12   8   3       20.45        4.37      8.56 o 
 -11   8   3      660.40      656.03     37.97 o 
 -10   8   3      124.42      103.70     12.93 o 
  -9   8   3      389.63      388.62     19.64 o 
  -8   8   3      239.47      246.25     15.41 o 
  -7   8   3      677.01      681.31     19.87 o 
  -6   8   3      956.48      967.18     23.04 o 
  -5   8   3       16.83       12.81      4.52 o 
  -4   8   3      162.39      177.49     17.63 o 
  -3   8   3      351.12      405.88     17.71 o 
  -2   8   3      727.07      806.74     23.93 o 
  -1   8   3     1127.48     1040.46     26.91 o 
   0   8   3      600.72      624.38     17.09 o 
   1   8   3     2120.06     2076.64     38.66 o 
   2   8   3     2017.56     1972.91     37.88 o 
   3   8   3     1015.23      994.89     27.28 o 
   4   8   3      929.97      992.20     27.63 o 
   5   8   3       16.58        8.15      8.76 o 
   6   8   3      606.72      589.03     22.19 o 
   7   8   3      822.03      800.74     38.12 o 
   8   8   3      814.19      838.96     39.42 o 
   9   8   3      854.08      842.89     28.13 o 
  10   8   3      116.59      121.09     22.80 o 
  11   8   3      274.65      266.54     17.16 o 
  12   8   3      100.73       97.38     28.02 o 
  13   8   3      178.96      174.50     17.83 o 
  14   8   3      300.69      329.23     21.13 o 
 -13   9   3       25.13        1.18     10.15 o 
 -12   9   3       98.93      123.10     19.06 o 
 -11   9   3        9.21        8.89      6.21 o 
 -10   9   3      245.44      265.54     14.66 o 
  -9   9   3      520.70      511.17     19.29 o 
  -8   9   3      695.03      750.72     22.41 o 
  -7   9   3      330.34      348.43     15.28 o 
  -6   9   3       49.11       48.93      6.92 o 
  -5   9   3      127.03      157.81     16.58 o 
  -4   9   3      315.43      225.72     14.56 o 
  -3   9   3      286.94      288.84     16.08 o 
  -2   9   3      317.23      329.10     16.72 o 
  -1   9   3      428.91      387.67     17.96 o 
   0   9   3      680.50      763.06     36.41 o 
   1   9   3      112.98      110.55     16.22 o 
   2   9   3      427.02      425.59     27.75 o 
   3   9   3      682.92      677.72     34.93 o 
   4   9   3      128.08      145.08     18.61 o 
   5   9   3      959.42     1021.05     43.91 o 
   6   9   3      422.21      406.01     28.50 o 
   7   9   3     1462.54     1519.76     54.45 o 
   8   9   3      880.84      834.77     41.75 o 
   9   9   3       84.51      100.45     17.04 o 
  10   9   3        1.76        0.00      9.72 o 
  11   9   3       44.10       25.30     12.40 o 
  12   9   3       24.97       24.43     12.53 o 
  13   9   3      223.59      233.86     25.81 o 
 -12  10   3        0.17        3.83     12.47 o 
 -11  10   3        0.50        0.00      7.57 o 
 -10  10   3       20.16       12.86     12.54 o 
  -9  10   3       28.38       15.43      7.06 o 
  -8  10   3      223.81      276.91     14.91 o 
  -7  10   3      374.34      402.61     17.26 o 
  -6  10   3      906.63      948.44     31.31 o 
  -5  10   3        0.22        0.00      6.65 o 
  -4  10   3       46.70       55.70      8.94 o 
  -3  10   3        0.46        0.00      6.20 o 
  -2  10   3       58.56       53.74      8.51 o 
  -1  10   3       12.61       18.05      8.73 o 
   0  10   3       51.49       37.77      9.74 o 
   1  10   3       44.17       63.19     14.00 o 
   2  10   3       28.57       35.74     11.79 o 
   3  10   3        0.95       13.16      9.98 o 
   4  10   3      296.44      309.61     25.71 o 
   5  10   3        1.28        3.18     10.13 o 
   6  10   3      618.89      644.53     37.90 o 
   7  10   3       76.86       62.06     14.79 o 
   8  10   3       47.87       68.17     14.90 o 
   9  10   3       11.50        9.72      9.70 o 
  10  10   3       10.31       12.48     10.62 o 
  11  10   3        3.90        0.00     10.22 o 
  12  10   3       66.61       74.27     15.80 o 
 -10  11   3        6.51        9.98      8.11 o 
  -9  11   3        5.99        9.24      6.93 o 
  -8  11   3        2.99        0.00      7.41 o 
  -7  11   3       46.94       49.58     16.19 o 
  -6  11   3       49.90       41.93      9.13 o 
  -5  11   3      133.69      121.72     13.05 o 
  -4  11   3      112.41      112.94     12.37 o 
  -3  11   3       10.93       28.61     10.81 o 
  -2  11   3       75.90       81.44     16.40 o 
  -1  11   3        0.01       38.28     13.04 o 
   0  11   3        9.49       18.50      9.47 o 
   1  11   3      101.21      159.81     20.66 o 
   2  11   3      149.71      145.79     19.03 o 
   3  11   3       21.67       17.42     10.52 o 
   4  11   3       11.34        0.00     11.56 o 
   5  11   3       74.26       63.32     14.33 o 
   6  11   3       14.28        0.89      9.60 o 
   7  11   3       63.76       34.44     12.88 o 
   8  11   3        2.27        0.00     10.42 o 
   9  11   3        0.17       10.44     12.19 o 
  10  11   3        6.82       23.13     12.90 o 
  -7  12   3       61.00       94.07     18.39 o 
  -6  12   3      112.07      124.29     23.79 o 
  -5  12   3       23.89       42.89      9.64 o 
  -4  12   3       58.69       61.26     11.24 o 
  -3  12   3       85.66      109.08     19.40 o 
  -2  12   3        1.32       17.31     12.05 o 
  -1  12   3       39.30       61.20     15.53 o 
   0  12   3        9.80       41.83     15.57 o 
   1  12   3        0.34        1.07     10.49 o 
   2  12   3       31.44       23.32     12.84 o 
   3  12   3       32.88       48.17     12.67 o 
   4  12   3        0.52        0.00     11.60 o 
   5  12   3        7.71        0.00     12.26 o 
   6  12   3       18.64       29.39     14.27 o 
   7  12   3       24.33       44.09     15.32 o 
  -2  13   3       31.16       32.43     14.45 o 
  -1  13   3        9.97        0.00     12.24 o 
   0  13   3       16.01       36.52     14.91 o 
   1  13   3       14.68       12.12     12.86 o 
   2  13   3       10.76       13.96     11.64 o 
 -18   0   4      319.81      397.05     33.08 o 
 -17   0   4      278.79      278.88     27.31 o 
 -16   0   4      455.12      532.06     35.00 o 
 -15   0   4        0.15        0.00      9.65 o 
 -14   0   4       74.70       97.85     15.04 o 
 -13   0   4      263.11      257.24     21.72 o 
 -12   0   4      388.99      417.60     26.01 o 
 -11   0   4     3287.43     3407.84     47.90 o 
 -10   0   4      298.66      266.89     13.09 o 
  -9   0   4      792.46      733.33     27.56 o 
  -8   0   4     7597.40     7428.10     77.05 o 
  -7   0   4     1951.16     1827.11     37.60 o 
  -6   0   4    20595.69    19671.71    112.77 o 
  -5   0   4     2657.31     2766.17     31.98 o 
  -4   0   4    25223.99    25110.65     97.82 o 
  -3   0   4     1814.29     1635.68     25.10 o 
  -2   0   4       38.32       26.79      3.63 o 
  -1   0   4    12780.83    13253.98    140.58 o 
   0   0   4    14116.26    16379.99    248.78 o 
   1   0   4      243.31      347.30     10.02 o 
   2   0   4      457.63      455.49     13.17 o 
   3   0   4    21000.63    21163.73    100.87 o 
   4   0   4    16258.83    17402.91    101.99 o 
   5   0   4     1401.92     1379.87     31.56 o 
   6   0   4     3067.11     2615.49     46.69 o 
   7   0   4      609.86      562.64     23.66 o 
   8   0   4     1487.44     1493.19     40.47 o 
   9   0   4      779.83      795.22     31.44 o 
  10   0   4      827.82      823.46     24.01 o 
  11   0   4        7.37        0.00      5.32 o 
  12   0   4       68.97       97.83      9.81 o 
  13   0   4     1172.53     1243.91     48.72 o 
  14   0   4      229.63      282.33     25.37 o 
  15   0   4      145.13      216.80     23.38 o 
  16   0   4      720.99      869.19     46.63 o 
  17   0   4        6.17       24.00     12.70 o 
  18   0   4      208.60      281.57     29.01 o 
 -18   1   4      140.98      150.51     15.40 o 
 -17   1   4      310.51      327.80     20.44 o 
 -16   1   4       35.39       39.63     10.01 o 
 -15   1   4      138.42      174.02     26.47 o 
 -14   1   4      152.13      146.22     12.42 o 
 -13   1   4       36.84       29.23      6.50 o 
 -12   1   4      175.48      164.18      9.91 o 
 -11   1   4       29.39       44.85      7.05 o 
 -10   1   4     1890.20     1919.20     28.43 o 
  -9   1   4     4079.58     4127.90     33.37 o 
  -8   1   4     2714.44     2667.25     28.81 o 
  -7   1   4     2662.72     2758.18     32.97 o 
  -6   1   4      891.67      850.34     15.19 o 
  -5   1   4    10426.21    10515.73     50.22 o 
  -4   1   4        3.75        2.63      2.15 o 
  -3   1   4    10116.28     9967.40    162.58 o 
  -2   1   4     8661.39     8241.26     60.76 o 
  -1   1   4     7278.43     7307.07     68.49 o 
   0   1   4     6054.23     6497.67     50.86 o 
   1   1   4     1336.15     1243.24     22.52 o 
   2   1   4     1598.20     1627.28     23.91 o 
   3   1   4     8132.92     8158.44     46.20 o 
   4   1   4     5543.88     6037.36     33.47 o 
   5   1   4       57.04      104.55      7.79 o 
   6   1   4     2143.71     2120.06     40.12 o 
   7   1   4     1208.26      965.02     17.71 o 
   8   1   4       22.72       25.49      3.85 o 
   9   1   4     1028.61      982.98     22.20 o 
  10   1   4     1198.82     1256.41     24.20 o 
  11   1   4        3.18        3.04      4.15 o 
  12   1   4      871.07      895.40     39.46 o 
  13   1   4       42.03       33.81      6.93 o 
  14   1   4      223.70      226.28     16.12 o 
  15   1   4      109.41      151.98     16.34 o 
  16   1   4      113.28      115.16     25.19 o 
  17   1   4      192.99      245.58     30.38 o 
  18   1   4       17.65        9.84      7.50 o 
 -18   2   4       21.64       23.38      8.57 o 
 -17   2   4        1.92        0.00      6.31 o 
 -16   2   4      108.18      119.85     12.94 o 
 -15   2   4      312.16      307.14     18.42 o 
 -14   2   4       11.66        3.65      5.82 o 
 -13   2   4       31.69       28.61      7.14 o 
 -12   2   4        3.89       10.64      4.31 o 
 -11   2   4        7.83       10.26      3.96 o 
 -10   2   4        0.00        0.00      6.67 o 
  -9   2   4       15.27       18.22      5.00 o 
  -8   2   4        2.61        1.77      3.40 o 
  -7   2   4      401.52      384.44     13.71 o 
  -6   2   4      873.46      862.71     13.84 o 
  -5   2   4     1563.72     1640.61     20.40 o 
  -4   2   4    10335.83    10532.45     93.95 o 
  -3   2   4    12916.38    13091.24     44.29 o 
  -2   2   4      112.65      121.26      8.82 o 
  -1   2   4     1906.70     1779.24     21.30 o 
   0   2   4     4213.84     4295.68    115.25 o 
   1   2   4     2525.59     2715.28     81.71 o 
   2   2   4     1704.30     1655.15     18.56 o 
   3   2   4     2027.55     2168.16     23.99 o 
   4   2   4     1098.64     1049.22     25.26 o 
   5   2   4     9246.46     9609.52     56.42 o 
   6   2   4        7.50        8.99      2.64 o 
   7   2   4     4717.02     4922.63     40.24 o 
   8   2   4       47.45       40.72      4.82 o 
   9   2   4      638.03      610.30     16.19 o 
  10   2   4       70.87       64.33      6.60 o 
  11   2   4      763.69      820.44     20.86 o 
  12   2   4        5.27       13.21      9.06 o 
  13   2   4      108.08      140.76     18.09 o 
  14   2   4       15.15        0.00      8.72 o 
  15   2   4       48.04       59.97     10.32 o 
  16   2   4        0.27        0.00      6.63 o 
  17   2   4        0.12        0.00     16.11 o 
  18   2   4        4.69        9.86     11.80 o 
 -18   3   4        1.64        0.00     13.33 o 
 -17   3   4       30.87       55.20     13.17 o 
 -16   3   4       73.00       68.13     10.58 o 
 -15   3   4       12.28       11.74      7.03 o 
 -14   3   4      267.75      289.97     17.60 o 
 -13   3   4       22.90        2.99      6.07 o 
 -12   3   4        3.41        0.00      4.42 o 
 -11   3   4      581.73      541.94     20.31 o 
 -10   3   4      302.05      310.67     19.62 o 
  -9   3   4     2443.17     2411.20     37.92 o 
  -8   3   4      273.39      258.87     12.48 o 
  -7   3   4     1132.10     1192.44     24.65 o 
  -6   3   4       70.39       45.81      5.25 o 
  -5   3   4       25.98        8.43      4.56 o 
  -4   3   4      260.32      248.34      9.69 o 
  -3   3   4     2198.92     2191.08     25.00 o 
  -2   3   4     2009.32     2077.63     22.23 o 
  -1   3   4     7674.64     7938.17     70.13 o 
   0   3   4     5048.88     5140.21    185.24 o 
   1   3   4     1943.70     1857.80     54.87 o 
   2   3   4      531.83      583.24     16.53 o 
   3   3   4     4624.04     4630.56     66.51 o 
   4   3   4       16.76       15.25      3.27 o 
   5   3   4      472.35      509.00     10.13 o 
   6   3   4      272.06      339.94     13.59 o 
   7   3   4      318.22      342.75      9.64 o 
   8   3   4       10.78        8.33      3.23 o 
   9   3   4      136.59      176.52      9.27 o 
  10   3   4      114.20      114.27      8.16 o 
  11   3   4        0.01        4.80      4.15 o 
  12   3   4      101.20      131.60     16.66 o 
  13   3   4        6.83       19.63      9.60 o 
  14   3   4      223.01      180.90     20.53 o 
  15   3   4       11.08       27.64     11.15 o 
  16   3   4       12.91       37.88     12.21 o 
  17   3   4       21.22       32.34      9.64 o 
  18   3   4        0.00        9.61      8.78 o 
 -17   4   4       12.18       10.43     10.16 o 
 -16   4   4      207.37      217.47     24.51 o 
 -15   4   4        9.34        9.31      9.25 o 
 -14   4   4       52.83       53.20     13.15 o 
 -13   4   4       49.90       55.43     13.23 o 
 -12   4   4      298.28      314.21     24.60 o 
 -11   4   4      283.64      322.68     23.74 o 
 -10   4   4      938.31      901.84     37.02 o 
  -9   4   4      337.81      321.16     21.89 o 
  -8   4   4     2247.90     2202.15     80.98 o 
  -7   4   4     3772.72     3834.60     45.89 o 
  -6   4   4     5847.75     6065.36     56.23 o 
  -5   4   4       43.16       59.17      4.80 o 
  -4   4   4     1026.52      751.64     31.42 o 
  -3   4   4     2413.43     2296.26     41.24 o 
  -2   4   4     1346.72     1616.33     24.65 o 
  -1   4   4       15.39        9.37      4.98 o 
   0   4   4      251.61      277.61     15.13 o 
   1   4   4     3883.73     4033.60     57.03 o 
   2   4   4       19.39       14.98      5.84 o 
   3   4   4     2700.29     2762.46     33.72 o 
   4   4   4     2324.22     2227.85     21.72 o 
   5   4   4     1823.01     1852.12     25.53 o 
   6   4   4     1242.23     1296.57     31.89 o 
   7   4   4      311.79      283.03      9.17 o 
   8   4   4       27.31       23.15      3.73 o 
   9   4   4      114.72      137.57     12.73 o 
  10   4   4        3.07        7.86      4.08 o 
  11   4   4       17.12       25.18      9.02 o 
  12   4   4       95.40       84.27     14.22 o 
  13   4   4      399.13      401.19     28.03 o 
  14   4   4       14.37       26.13     10.75 o 
  15   4   4      115.93      118.26     17.21 o 
  16   4   4      154.80      164.01     21.40 o 
  17   4   4        7.12        0.00     10.91 o 
 -17   5   4      164.11      173.20     23.17 o 
 -16   5   4       30.95       31.05     11.35 o 
 -15   5   4      396.08      371.95     30.28 o 
 -14   5   4       16.08       15.05      8.75 o 
 -13   5   4      509.05      578.43     34.44 o 
 -12   5   4      364.19      331.46     25.91 o 
 -11   5   4       46.63       69.91     13.52 o 
 -10   5   4      930.92      845.15     37.34 o 
  -9   5   4     2458.16     2428.61     56.02 o 
  -8   5   4      473.78      448.26     14.29 o 
  -7   5   4     1811.97     1760.52     29.62 o 
  -6   5   4      830.57      894.76     18.38 o 
  -5   5   4     2625.31     2341.48     28.46 o 
  -4   5   4      347.82      349.90     13.85 o 
  -3   5   4       24.79        9.12      7.47 o 
  -2   5   4      839.67      757.97     27.25 o 
  -1   5   4     2009.23     1862.22    100.28 o 
   0   5   4      126.42      174.98      9.35 o 
   1   5   4       91.43       75.04      6.54 o 
   2   5   4     2404.27     2234.32     26.58 o 
   3   5   4     1546.56     1492.03     22.16 o 
   4   5   4     1948.16     1938.11     25.83 o 
   5   5   4      779.18      727.00     17.92 o 
   6   5   4     2316.55     2340.50     30.01 o 
   7   5   4     2160.41     1962.73     28.48 o 
   8   5   4      109.82      117.89      7.71 o 
   9   5   4       42.78       48.69      5.05 o 
  10   5   4       91.39       87.33      6.39 o 
  11   5   4       23.19       39.42      7.34 o 
  12   5   4       33.91       62.06     20.69 o 
  13   5   4       84.40      125.47     16.95 o 
  14   5   4       78.67       86.60     15.90 o 
  15   5   4      342.51      412.35     31.19 o 
  16   5   4      220.11      198.65     23.75 o 
  17   5   4      153.41      142.01     20.97 o 
 -16   6   4      272.45      293.56     29.15 o 
 -15   6   4        0.04        8.38      9.81 o 
 -14   6   4      418.66      391.90     30.86 o 
 -13   6   4      190.05      200.17     21.78 o 
 -12   6   4      269.83      275.05     24.58 o 
 -11   6   4      725.56      841.10     39.71 o 
 -10   6   4       84.07       27.50      9.07 o 
  -9   6   4      110.75      130.96     11.38 o 
  -8   6   4      971.21      967.82     27.34 o 
  -7   6   4      343.59      278.30     14.68 o 
  -6   6   4     1249.06     1122.05     47.25 o 
  -5   6   4      159.91      195.92     12.59 o 
  -4   6   4     1849.33     1785.64     32.87 o 
  -3   6   4      883.27      864.64     17.95 o 
  -2   6   4     3249.35     3137.61     79.10 o 
  -1   6   4      982.06      913.18     15.27 o 
   0   6   4     2437.56     2465.94     24.76 o 
   1   6   4     2430.40     2241.43     35.69 o 
   2   6   4        8.77        3.54      3.33 o 
   3   6   4      955.99      943.47     19.05 o 
   4   6   4     2133.70     2061.43     28.60 o 
   5   6   4      203.28      170.54      8.89 o 
   6   6   4      673.71      689.33     17.50 o 
   7   6   4       30.66       53.36      7.40 o 
   8   6   4      821.36      769.56     19.78 o 
   9   6   4       86.57      115.10     10.12 o 
  10   6   4      166.43      165.35     18.89 o 
  11   6   4       39.42       26.31     10.07 o 
  12   6   4        3.93       12.41      9.10 o 
  13   6   4      343.80      384.60     29.77 o 
  14   6   4      198.82      223.64     23.98 o 
  15   6   4      266.57      294.51     28.38 o 
  16   6   4      360.32      395.42     33.68 o 
 -15   7   4      121.62      119.22     19.47 o 
 -14   7   4      186.04      224.89     24.73 o 
 -13   7   4      315.03      328.80     28.08 o 
 -12   7   4      561.33      508.33     33.99 o 
 -11   7   4       67.04       72.05     13.96 o 
 -10   7   4      234.85      262.16     23.74 o 
  -9   7   4       30.37        8.72      5.15 o 
  -8   7   4        8.99       13.20      6.64 o 
  -7   7   4        5.57       17.08      9.14 o 
  -6   7   4        0.65        0.53      5.19 o 
  -5   7   4      643.50      680.63     17.91 o 
  -4   7   4      394.84      379.81     13.24 o 
  -3   7   4     1099.86      983.25     47.68 o 
  -2   7   4     1808.94     1789.03     54.70 o 
  -1   7   4     1456.07     1494.10     24.70 o 
   0   7   4     3021.79     3015.91     34.60 o 
   1   7   4      221.42      235.59     27.56 o 
   2   7   4     3661.40     3721.45     39.49 o 
   3   7   4      251.67      270.03     11.09 o 
   4   7   4      338.96      364.31     13.11 o 
   5   7   4        5.81        7.73      4.63 o 
   6   7   4        9.56        7.14      3.72 o 
   7   7   4      778.52      839.80     31.26 o 
   8   7   4       19.67       35.72     11.76 o 
   9   7   4      460.94      446.38     20.03 o 
  10   7   4       18.42       12.00      6.64 o 
  11   7   4      275.51      278.09     17.07 o 
  12   7   4       94.88      146.28     13.43 o 
  13   7   4       28.56       31.62      7.78 o 
  14   7   4      195.10      262.87     26.62 o 
  15   7   4       71.73       83.41     17.19 o 
 -14   8   4       28.76       40.65     14.32 o 
 -13   8   4      123.43      147.10     20.53 o 
 -12   8   4      107.01      106.17     18.08 o 
 -11   8   4      105.32       88.76     16.19 o 
 -10   8   4        2.21        0.00      6.69 o 
  -9   8   4        3.85        6.47      7.09 o 
  -8   8   4        4.49        3.57      5.78 o 
  -7   8   4        0.17        7.31      4.73 o 
  -6   8   4       68.73       80.13      7.49 o 
  -5   8   4       68.79       78.47      7.54 o 
  -4   8   4       43.66       13.82      5.27 o 
  -3   8   4      616.27      665.27     22.31 o 
  -2   8   4      425.73      458.69     19.64 o 
  -1   8   4      396.49      400.60     16.97 o 
   0   8   4      719.29      659.20     22.45 o 
   1   8   4      790.25      754.53     23.82 o 
   2   8   4       87.16       73.95      8.47 o 
   3   8   4      114.06      110.64     10.03 o 
   4   8   4      417.50      365.29     17.40 o 
   5   8   4       57.23       51.38     10.64 o 
   6   8   4        0.40        0.00      8.71 o 
   7   8   4       30.90       14.98      5.82 o 
   8   8   4      298.66      283.62     16.67 o 
   9   8   4      278.83      306.49     17.63 o 
  10   8   4        4.99       11.07      7.10 o 
  11   8   4       15.57       23.07      7.65 o 
  12   8   4       34.23       35.26      8.22 o 
  13   8   4       42.54       38.91      8.42 o 
  14   8   4       29.68       22.51      8.38 o 
 -13   9   4        8.01        5.68      9.49 o 
 -12   9   4        3.37        0.00      9.47 o 
 -11   9   4        0.30        0.00      7.10 o 
 -10   9   4       10.50        7.22      6.63 o 
  -9   9   4      189.31      226.02     13.18 o 
  -8   9   4        0.95       12.97      5.83 o 
  -7   9   4      420.29      380.93     16.21 o 
  -6   9   4       12.87        9.81      4.95 o 
  -5   9   4      222.79      228.66     14.88 o 
  -4   9   4       79.13       63.54      8.69 o 
  -3   9   4      170.17      208.00     14.15 o 
  -2   9   4        4.04       12.08      6.17 o 
  -1   9   4        2.08        0.86      7.52 o 
   0   9   4       19.03        7.81      8.60 o 
   1   9   4      896.39      884.56     39.37 o 
   2   9   4      258.56      270.94     22.36 o 
   3   9   4      588.40      636.41     34.55 o 
   4   9   4      201.16      176.84     19.15 o 
   5   9   4      142.44      144.00     18.74 o 
   6   9   4      187.02      219.12     21.77 o 
   7   9   4       84.80      123.38     18.14 o 
   8   9   4      338.71      347.62     27.97 o 
   9   9   4       74.25       94.96     16.63 o 
  10   9   4       64.41       39.75     11.46 o 
  11   9   4        2.69        0.00      9.78 o 
  12   9   4        0.37        0.00      8.80 o 
  13   9   4       68.12       75.63     28.32 o 
 -11  10   4       49.43       69.06     11.18 o 
 -10  10   4       13.26        6.79      5.59 o 
  -9  10   4       22.32       30.29      6.87 o 
  -8  10   4      314.65      330.32     16.20 o 
  -7  10   4       90.46      105.77     12.19 o 
  -6  10   4      397.51      424.25     21.71 o 
  -5  10   4       45.24       62.60     10.03 o 
  -4  10   4      431.79      427.06     34.35 o 
  -3  10   4      301.99      253.40     16.08 o 
  -2  10   4      161.22      161.77     18.73 o 
  -1  10   4      436.37      434.79     29.67 o 
   0  10   4        6.59        0.00      9.37 o 
   1  10   4      289.45      365.67     27.73 o 
   2  10   4      100.69      104.43     16.75 o 
   3  10   4      528.34      504.87     32.69 o 
   4  10   4       66.07      100.03     17.05 o 
   5  10   4      156.56      140.99     19.24 o 
   6  10   4      147.17      140.21     20.02 o 
   7  10   4       15.35       21.19     11.08 o 
   8  10   4      294.51      277.04     26.41 o 
   9  10   4        0.88        0.00      9.24 o 
  10  10   4       63.18       80.04     16.59 o 
  11  10   4       51.42       56.39     15.18 o 
  -9  11   4        7.11        0.00      5.98 o 
  -8  11   4       53.70       49.68     12.43 o 
  -7  11   4       31.09       24.14      7.48 o 
  -6  11   4       97.44       83.77     11.40 o 
  -5  11   4      358.04      381.50     21.19 o 
  -4  11   4       42.80       30.64     12.00 o 
  -3  11   4      355.75      387.27     30.23 o 
  -2  11   4      952.47     1055.08     48.59 o 
  -1  11   4       96.96      142.10     19.88 o 
   0  11   4      272.52      269.98     26.35 o 
   1  11   4       89.33       97.50     16.76 o 
   2  11   4      127.06      175.80     22.07 o 
   3  11   4       44.39       49.33     13.89 o 
   4  11   4       44.32       22.08     10.72 o 
   5  11   4        4.24        0.00      9.85 o 
   6  11   4       15.41        7.31      9.41 o 
   7  11   4      280.00      318.19     28.89 o 
   8  11   4        3.50        3.03      9.31 o 
   9  11   4      223.87      236.18     26.81 o 
  -7  12   4       95.45       97.12     13.37 o 
  -6  12   4        2.14        0.00      7.52 o 
  -5  12   4        0.74        0.96      9.31 o 
  -4  12   4      142.22      160.31     21.86 o 
  -3  12   4      339.57      393.95     32.43 o 
  -2  12   4      232.81      237.99     26.31 o 
  -1  12   4      598.55      627.53     40.11 o 
   0  12   4      140.54      136.19     20.48 o 
   1  12   4      132.97      169.18     21.64 o 
   2  12   4      120.85      138.71     19.75 o 
   3  12   4        6.13        0.00     11.42 o 
   4  12   4        2.04        0.00     13.34 o 
   5  12   4        0.92        0.00     14.43 o 
   6  12   4       22.31        0.83      9.76 o 
   7  12   4        1.67        0.00     10.89 o 
 -18   1   5       31.64       17.93      8.04 o 
 -17   1   5        9.19        0.00      6.36 o 
 -16   1   5      172.53      162.47     14.40 o 
 -15   1   5        2.53        1.32      5.81 o 
 -14   1   5        3.51        1.38      9.13 o 
 -13   1   5       68.87       69.73     12.75 o 
 -12   1   5      226.09      248.84     14.55 o 
 -11   1   5      920.44      911.95     25.56 o 
 -10   1   5      561.94      523.32     15.02 o 
  -9   1   5      618.39      641.83     15.64 o 
  -8   1   5       27.15       17.67      9.45 o 
  -7   1   5      891.96      919.14     14.79 o 
  -6   1   5      101.07      121.23      4.40 o 
  -5   1   5      387.73      378.47     11.74 o 
  -4   1   5       30.04       20.22      2.53 o 
  -3   1   5       12.39       27.23      2.23 o 
  -2   1   5     2856.54     2894.49     40.16 o 
  -1   1   5     4694.53     5212.28     61.02 o 
   0   1   5     1219.04     1039.29     14.53 o 
   1   1   5        2.55        2.34      2.19 o 
   2   1   5     5753.29     6506.60     32.09 o 
   3   1   5       73.90       63.67      3.80 o 
   4   1   5    13298.73    13784.46     53.48 o 
   5   1   5        4.62        0.37      3.30 o 
   6   1   5       51.39       67.55      6.16 o 
   7   1   5        4.19       13.20      2.98 o 
   8   1   5     1442.07     1415.00     23.08 o 
   9   1   5      356.89      385.82     13.11 o 
  10   1   5      388.99      355.26     13.23 o 
  11   1   5      943.14      985.00     30.00 o 
  12   1   5       98.91       84.14     13.38 o 
  13   1   5       58.97       57.55      9.20 o 
  14   1   5      151.46      152.82     13.60 o 
  15   1   5       37.63       51.18      9.13 o 
  16   1   5       47.77       59.22     10.99 o 
  17   1   5       40.22       31.36      9.32 o 
  18   1   5        0.30        0.26     12.18 o 
 -18   2   5        5.11        6.46     10.06 o 
 -17   2   5      256.07      243.09     25.26 o 
 -16   2   5       14.71       25.08      7.58 o 
 -15   2   5       28.50       11.05      6.16 o 
 -14   2   5        5.07        0.00      6.63 o 
 -13   2   5      458.00      456.76     20.35 o 
 -12   2   5      370.72      384.09     16.37 o 
 -11   2   5      938.97      861.27     21.39 o 
 -10   2   5     1704.10     1614.34     32.29 o 
  -9   2   5     1036.54     1022.09     24.34 o 
  -8   2   5        1.86        3.21      3.03 o 
  -7   2   5     5447.32     5580.08     41.18 o 
  -6   2   5     2417.76     2760.03     25.26 o 
  -5   2   5      946.41      973.62     26.10 o 
  -4   2   5       16.68       23.43      2.56 o 
  -3   2   5     1447.02     1520.63     32.14 o 
  -2   2   5     2797.03     2925.12     48.62 o 
  -1   2   5     6952.10     6816.37     44.50 o 
   0   2   5     2866.39     2878.24     30.44 o 
   1   2   5     2532.40     2592.91     25.84 o 
   2   2   5      364.16      458.00     13.82 o 
   3   2   5     9780.94     9851.43     54.54 o 
   4   2   5     2939.24     2928.61     46.07 o 
   5   2   5     2507.88     2339.98     38.87 o 
   6   2   5        8.01       16.55      2.60 o 
   7   2   5      210.08      198.25      7.38 o 
   8   2   5      680.23      658.22     16.80 o 
   9   2   5      340.42      332.97     12.22 o 
  10   2   5     1737.09     1776.58     29.12 o 
  11   2   5     1450.34     1377.84     32.75 o 
  12   2   5      821.32      884.35     39.28 o 
  13   2   5      285.61      264.77     22.98 o 
  14   2   5      225.95      299.79     25.75 o 
  15   2   5      167.27      180.65     27.01 o 
  16   2   5        4.06        0.00      7.70 o 
  17   2   5       76.48       77.80     11.69 o 
  18   2   5        4.97        0.00      7.74 o 
 -18   3   5      133.60      145.69     21.52 o 
 -17   3   5       11.66        0.00      8.93 o 
 -16   3   5      154.27      165.60     21.45 o 
 -15   3   5      465.54      433.35     31.15 o 
 -14   3   5       89.63       55.79     11.85 o 
 -13   3   5      277.63      279.31     23.19 o 
 -12   3   5       78.03       76.80      9.25 o 
 -11   3   5      291.29      245.95     20.16 o 
 -10   3   5      652.26      705.99     31.79 o 
  -9   3   5     1542.61     1620.83     45.53 o 
  -8   3   5     2298.18     2260.04     25.26 o 
  -7   3   5       27.03       46.92      3.43 o 
  -6   3   5     4947.64     4949.50     30.39 o 
  -5   3   5     3088.84     3071.09     30.06 o 
  -4   3   5     1001.72     1023.53     20.89 o 
  -3   3   5    14121.12    13173.98    103.42 o 
  -2   3   5     1564.04     1819.99     58.70 o 
  -1   3   5     1161.71     1196.47     20.69 o 
   0   3   5     3313.54     3449.48    117.55 o 
   1   3   5      282.74      249.13      9.78 o 
   2   3   5     5657.87     5323.27     44.38 o 
   3   3   5      483.46      451.50     16.49 o 
   4   3   5    11905.20    12150.35     59.00 o 
   5   3   5      574.39      594.25     15.21 o 
   6   3   5     3214.03     3100.91     41.97 o 
   7   3   5     1527.10     1464.26     19.78 o 
   8   3   5       11.20       18.85      3.47 o 
   9   3   5      847.70      905.03     17.40 o 
  10   3   5      340.19      321.79     13.04 o 
  11   3   5     1042.21     1053.36     46.78 o 
  12   3   5      412.44      370.23     25.92 o 
  13   3   5        5.51        0.21      8.40 o 
  14   3   5      513.35      566.25     34.11 o 
  15   3   5      140.00      142.39     19.36 o 
  16   3   5      358.63      449.84     33.50 o 
  17   3   5        9.39        8.92     16.37 o 
 -17   4   5       90.83       91.47     17.30 o 
 -16   4   5       61.05       55.89     13.82 o 
 -15   4   5       42.35       45.26     12.52 o 
 -14   4   5      456.00      495.24     33.13 o 
 -13   4   5       21.71       16.67      8.55 o 
 -12   4   5      912.51      849.93     39.13 o 
 -11   4   5        5.57        7.27      7.27 o 
 -10   4   5      709.72      706.28     33.40 o 
  -9   4   5     1207.08     1239.68     19.97 o 
  -8   4   5      190.47      156.94      8.67 o 
  -7   4   5     1643.01     1499.47     20.81 o 
  -6   4   5       47.04       38.33      3.12 o 
  -5   4   5       25.60       50.02      4.73 o 
  -4   4   5      375.40      319.39     12.78 o 
  -3   4   5      513.04      486.21     15.07 o 
  -2   4   5     2533.80     2435.57     26.90 o 
  -1   4   5     4882.17     4945.07     63.52 o 
   0   4   5      240.46      165.18     14.10 o 
   1   4   5      998.80      977.09     29.53 o 
   2   4   5     3238.22     3284.89     84.11 o 
   3   4   5     5572.45     5499.09     50.53 o 
   4   4   5      597.71      559.23     13.78 o 
   5   4   5     1006.34     1091.30     22.36 o 
   6   4   5      662.80      650.26     11.70 o 
   7   4   5      133.60      131.07      6.61 o 
   8   4   5     1296.20     1268.36     23.74 o 
   9   4   5        0.58        1.85      3.13 o 
  10   4   5      652.34      639.24     15.79 o 
  11   4   5     1167.48     1143.92     30.67 o 
  12   4   5        0.75        0.00      6.18 o 
  13   4   5      508.57      511.47     31.25 o 
  14   4   5       10.42       21.07     10.06 o 
  15   4   5      261.26      299.99     26.43 o 
  16   4   5        0.65       10.39      9.52 o 
  17   4   5       74.20       70.51     16.06 o 
 -17   5   5        4.84        9.64      8.78 o 
 -16   5   5       63.16       61.09     15.23 o 
 -15   5   5        9.58       14.93     12.00 o 
 -14   5   5        3.75       11.01      8.29 o 
 -13   5   5       57.07       53.73     12.67 o 
 -12   5   5        0.09        0.00     10.55 o 
 -11   5   5      734.46      654.04     34.29 o 
 -10   5   5       34.78       40.81      7.25 o 
  -9   5   5      260.14      248.84     13.93 o 
  -8   5   5      252.06      299.42     12.02 o 
  -7   5   5      499.88      441.98     13.90 o 
  -6   5   5      284.83      275.10     10.70 o 
  -5   5   5       55.38       41.61      6.40 o 
  -4   5   5        0.74        6.13      5.80 o 
  -3   5   5        9.15       10.95      3.91 o 
  -2   5   5      116.18       75.81      9.20 o 
  -1   5   5     2202.47     2298.85     27.10 o 
   0   5   5      462.09      515.22     12.99 o 
   1   5   5        4.14        3.50      2.88 o 
   2   5   5       47.33       42.18      3.87 o 
   3   5   5     2645.94     2882.00     27.34 o 
   4   5   5       46.86       39.02      4.00 o 
   5   5   5     2158.35     2136.61     31.49 o 
   6   5   5       15.01       14.88      4.20 o 
   7   5   5        9.91       15.81      4.30 o 
   8   5   5       31.74       33.99      4.55 o 
   9   5   5       40.30       47.84      6.51 o 
  10   5   5      281.51      246.15     21.18 o 
  11   5   5      317.39      361.91     26.69 o 
  12   5   5      147.58      142.50     17.16 o 
  13   5   5       81.25       77.35     15.29 o 
  14   5   5       48.68       71.40     15.84 o 
  15   5   5        0.72       13.96     11.54 o 
  16   5   5       22.92       55.50     16.32 o 
  17   5   5       47.43       64.47     16.56 o 
 -16   6   5        3.14       13.57     11.52 o 
 -15   6   5       11.46       19.88     12.60 o 
 -14   6   5       20.11       23.21      9.50 o 
 -13   6   5        0.41        0.00      8.87 o 
 -12   6   5        4.29        7.32      8.14 o 
 -11   6   5        8.39        5.97      8.63 o 
 -10   6   5        0.06        0.75      8.01 o 
  -9   6   5       81.75       72.47      9.12 o 
  -8   6   5       88.04       70.62      8.44 o 
  -7   6   5      372.50      347.98     16.48 o 
  -6   6   5       64.03       72.22      6.31 o 
  -5   6   5       45.55       46.79      6.50 o 
  -4   6   5      125.22      166.82     11.06 o 
  -3   6   5       50.65       64.64      9.05 o 
  -2   6   5        7.47        1.20      3.68 o 
  -1   6   5     1250.75     1271.00     21.71 o 
   0   6   5      183.16      187.06      8.82 o 
   1   6   5      464.50      411.48     12.80 o 
   2   6   5       40.08       32.32      4.34 o 
   3   6   5       54.23       47.74      4.60 o 
   4   6   5     1147.34     1231.62     21.02 o 
   5   6   5       92.56      101.55      7.45 o 
   6   6   5       24.51       10.41      4.25 o 
   7   6   5      582.88      597.87     17.20 o 
   8   6   5      202.95      221.29     11.25 o 
   9   6   5      144.73      121.07      8.82 o 
  10   6   5       10.11        6.51      5.87 o 
  11   6   5      458.40      487.27     32.50 o 
  12   6   5       11.14       15.43     13.73 o 
  13   6   5       84.39      112.48     17.57 o 
  14   6   5        6.12       21.80     11.28 o 
  15   6   5       34.02       51.27     15.87 o 
  16   6   5       90.01      113.60     20.18 o 
 -15   7   5       81.74       83.66     16.96 o 
 -14   7   5        7.86        3.84      9.83 o 
 -13   7   5      256.59      258.91     25.76 o 
 -12   7   5      121.58      136.60     19.36 o 
 -11   7   5       93.39       76.65     14.78 o 
 -10   7   5      203.44      257.98     23.93 o 
  -9   7   5      312.72      298.26     17.14 o 
  -8   7   5       81.04       59.23      8.92 o 
  -7   7   5      118.78      109.11     15.37 o 
  -6   7   5      566.72      605.93     22.01 o 
  -5   7   5        2.07        3.50      4.60 o 
  -4   7   5       21.63       22.00      4.54 o 
  -3   7   5      345.64      342.71     15.15 o 
  -2   7   5      346.57      293.84     37.33 o 
  -1   7   5       19.66        7.56      8.87 o 
   0   7   5     2601.56     2636.60     33.46 o 
   1   7   5      183.84      157.42      8.84 o 
   2   7   5     3379.55     3422.91     39.02 o 
   3   7   5      448.68      451.62     14.58 o 
   4   7   5     1326.45     1383.97     22.03 o 
   5   7   5      178.53      171.45      9.63 o 
   6   7   5        2.19        2.96      4.01 o 
   7   7   5       16.19       21.87     11.72 o 
   8   7   5     1246.00     1238.69     32.21 o 
   9   7   5       88.36      105.73     11.38 o 
  10   7   5      231.74      258.74     16.23 o 
  11   7   5      740.90      752.41     27.75 o 
  12   7   5      204.72      191.61     14.93 o 
  13   7   5      138.09      114.70     12.87 o 
  14   7   5      254.19      337.59     30.40 o 
  15   7   5       27.63       21.03     11.57 o 
 -14   8   5      116.91      125.64     19.77 o 
 -13   8   5       34.59       42.17     13.89 o 
 -12   8   5      595.21      591.00     38.23 o 
 -11   8   5      198.31      192.39     22.21 o 
 -10   8   5      301.81      286.50     20.35 o 
  -9   8   5      390.73      415.27     20.91 o 
  -8   8   5        3.87        0.00      5.63 o 
  -7   8   5      415.39      380.02     19.88 o 
  -6   8   5      140.01      140.18      9.55 o 
  -5   8   5       34.04       28.61      5.13 o 
  -4   8   5       44.15       56.28      7.70 o 
  -3   8   5       65.78       82.73      8.93 o 
  -2   8   5     1361.74     1462.84     48.32 o 
  -1   8   5     1402.90     1568.21     67.56 o 
   0   8   5     1451.46     1573.44     34.87 o 
   1   8   5     1948.14     1903.41     61.59 o 
   2   8   5       25.05       13.06     17.26 o 
   3   8   5     2575.32     2614.57     45.80 o 
   4   8   5      181.44      222.05     20.51 o 
   5   8   5      161.07      191.39     13.15 o 
   6   8   5       90.00       80.86     13.69 o 
   7   8   5       40.23       39.58      6.18 o 
   8   8   5      187.64      185.85     13.65 o 
   9   8   5        4.91        6.17      5.84 o 
  10   8   5      455.59      447.98     22.49 o 
  11   8   5       64.71       77.30     10.69 o 
  12   8   5      241.29      215.76     16.51 o 
  13   8   5      174.73      161.64     15.16 o 
  14   8   5        0.32        7.89      7.96 o 
 -13   9   5       62.14       71.87     15.83 o 
 -12   9   5        1.92        0.49      8.57 o 
 -11   9   5       90.93       82.83     16.07 o 
 -10   9   5      240.56      256.56     18.43 o 
  -9   9   5       12.92        6.21      5.69 o 
  -8   9   5      952.99      954.93     25.76 o 
  -7   9   5      451.69      481.57     18.40 o 
  -6   9   5      927.63      982.03     30.63 o 
  -5   9   5       81.82       64.43      9.53 o 
  -4   9   5       43.36       35.87      9.11 o 
  -3   9   5      253.33      319.95     24.85 o 
  -2   9   5      112.37      110.40     15.61 o 
  -1   9   5     1302.68     1253.35     46.80 o 
   0   9   5      133.53      119.36     16.72 o 
   1   9   5      480.18      467.58     29.21 o 
   2   9   5       33.59       15.21      9.59 o 
   3   9   5      270.60      250.21     22.09 o 
   4   9   5       67.91       71.55     12.83 o 
   5   9   5     1983.35     1961.82     61.53 o 
   6   9   5      218.60      217.91     21.83 o 
   7   9   5     1261.30     1256.70     50.72 o 
   8   9   5       84.09       83.51     16.53 o 
   9   9   5      490.31      540.64     34.65 o 
  10   9   5        3.86       14.06     10.09 o 
  11   9   5      180.43      183.72     15.86 o 
  12   9   5       42.11       36.65      8.67 o 
  13   9   5        9.11        1.70      7.08 o 
 -11  10   5       16.01       13.06      6.40 o 
 -10  10   5        3.91        0.60      5.30 o 
  -9  10   5       45.86       58.71      8.23 o 
  -8  10   5       25.66        3.03      8.10 o 
  -7  10   5      352.33      316.61     19.37 o 
  -6  10   5      228.62      304.85     18.97 o 
  -5  10   5      299.38      300.20     42.68 o 
  -4  10   5      180.27      203.74     22.07 o 
  -3  10   5      240.57      330.74     26.76 o 
  -2  10   5      264.77      264.20     24.40 o 
  -1  10   5        9.40        0.00      9.52 o 
   0  10   5        1.44        0.00      8.20 o 
   1  10   5        9.54        9.72      9.99 o 
   2  10   5      126.13      152.96     19.23 o 
   3  10   5        8.98       22.39     12.01 o 
   4  10   5      731.56      681.35     38.35 o 
   5  10   5       76.25       91.43     17.48 o 
   6  10   5      953.94      928.50     45.44 o 
   7  10   5        1.65        0.00      9.70 o 
   8  10   5      483.53      464.48     33.33 o 
   9  10   5       23.51       43.03     14.48 o 
  10  10   5      174.70      165.74     22.26 o 
  11  10   5        2.76        0.00     11.97 o 
  -9  11   5        9.25       11.51      7.14 o 
  -8  11   5        0.02        0.26      9.38 o 
  -7  11   5       49.93       47.76     10.16 o 
  -6  11   5        0.10        7.74      9.08 o 
  -5  11   5       27.97       15.73      9.68 o 
  -4  11   5       89.95       83.19     15.54 o 
  -3  11   5       57.58       59.76     15.86 o 
  -2  11   5      108.33      124.38     18.94 o 
  -1  11   5       47.51       70.01     15.62 o 
   0  11   5       16.15       13.90     11.12 o 
   1  11   5       53.81       53.53     14.83 o 
   2  11   5       33.39       17.32     10.98 o 
   3  11   5       62.24       36.49     13.29 o 
   4  11   5        3.02        0.00      9.45 o 
   5  11   5       63.92       55.21     13.98 o 
   6  11   5       22.45       25.09     10.72 o 
   7  11   5       10.99        4.04     10.34 o 
   8  11   5       21.38       16.72     11.71 o 
   9  11   5       20.57       18.13     11.15 o 
  -6  12   5        2.05        9.37     10.50 o 
  -5  12   5       29.46       19.11      9.38 o 
  -4  12   5        6.15        0.00     12.85 o 
  -3  12   5        0.00        0.00     10.96 o 
  -2  12   5        0.31        0.00     10.89 o 
  -1  12   5       40.76       36.32     11.99 o 
   0  12   5        0.14        2.83     10.56 o 
   1  12   5       21.74       36.46     14.65 o 
   2  12   5       11.92       20.91     13.41 o 
   3  12   5       23.64       22.52     13.26 o 
   4  12   5       27.90       22.19     11.97 o 
   5  12   5        0.82        0.00     11.30 o 
   6  12   5       18.53        0.00     11.44 o 
 -18   0   6      147.02      101.15     18.38 o 
 -17   0   6      171.41      162.87     21.67 o 
 -16   0   6       22.93       30.32      9.80 o 
 -15   0   6      328.82      340.87     27.22 o 
 -14   0   6        2.70       10.32      8.62 o 
 -13   0   6      469.19      532.15     30.49 o 
 -12   0   6     2665.57     2849.29     65.96 o 
 -11   0   6      238.30      290.59     20.81 o 
 -10   0   6      684.17      737.69     30.54 o 
  -9   0   6       56.24       50.50      6.18 o 
  -8   0   6       57.97       59.45      6.30 o 
  -7   0   6     2608.98     2542.29     34.15 o 
  -6   0   6     3238.05     3051.01     61.25 o 
  -5   0   6    10513.00    10921.82     80.02 o 
  -4   0   6      984.60      845.97     22.48 o 
  -3   0   6     4631.60     4756.01     52.80 o 
  -2   0   6     4014.28     3855.91     48.23 o 
  -1   0   6     7220.77     7303.27     50.68 o 
   0   0   6     8269.13     8711.83     71.21 o 
   1   0   6     3980.83     4283.76     40.94 o 
   2   0   6     1163.05     1244.67     24.43 o 
   3   0   6     4040.81     4372.61     49.84 o 
   4   0   6     1536.40     1594.99     32.66 o 
   5   0   6    29662.60    28319.97    148.42 o 
   6   0   6      970.55     1047.51     22.20 o 
   7   0   6     6501.45     6806.35     57.04 o 
   8   0   6     4172.73     4371.32     71.00 o 
   9   0   6       34.56       23.43      7.70 o 
  10   0   6     2612.23     2549.07     60.43 o 
  11   0   6        3.82        0.00      8.62 o 
  12   0   6     1005.05      984.90     41.82 o 
  13   0   6      119.21       80.62     13.96 o 
  14   0   6        7.87        8.27      9.51 o 
  15   0   6      921.93      997.06     48.30 o 
  16   0   6        3.06       22.72     12.13 o 
  17   0   6      133.78      152.08     21.17 o 
  18   0   6       28.06       33.23     13.37 o 
 -18   1   6      111.11      123.68     19.58 o 
 -17   1   6      179.27      193.02     22.74 o 
 -16   1   6      145.34      149.21     18.87 o 
 -15   1   6      116.20      117.18     11.91 o 
 -14   1   6      123.84      117.92     11.48 o 
 -13   1   6      146.24      149.70     25.97 o 
 -12   1   6       28.66       22.99      6.27 o 
 -11   1   6     2539.18     2538.38     41.87 o 
 -10   1   6      446.10      449.13     17.13 o 
  -9   1   6      631.44      618.20     13.61 o 
  -8   1   6      966.91      994.26     16.24 o 
  -7   1   6      120.90      116.28      5.82 o 
  -6   1   6     5429.35     5685.25     58.24 o 
  -5   1   6      619.72      683.23     15.99 o 
  -4   1   6     7140.52     7139.50    159.86 o 
  -3   1   6        6.92        5.61      3.61 o 
  -2   1   6     4730.91     4727.52     55.61 o 
  -1   1   6     4906.26     4819.29     26.71 o 
   0   1   6       95.17      140.15      4.19 o 
   1   1   6     5181.40     5609.38     51.30 o 
   2   1   6     4136.46     3940.33     51.37 o 
   3   1   6      102.88       94.14      4.67 o 
   4   1   6      641.78      738.62     16.08 o 
   5   1   6      679.11      585.07     12.77 o 
   6   1   6     7396.08     7537.64     55.08 o 
   7   1   6      959.50     1028.91     18.84 o 
   8   1   6     1976.57     1820.17     26.44 o 
   9   1   6     2202.58     2057.14     29.93 o 
  10   1   6      195.55      170.84      9.54 o 
  11   1   6     1219.95     1204.25     25.26 o 
  12   1   6      346.32      350.76     25.13 o 
  13   1   6       40.58       37.12     10.88 o 
  14   1   6      126.68      149.31     13.46 o 
  15   1   6        0.26        0.00     12.30 o 
  16   1   6      151.62      183.53     16.69 o 
  17   1   6       12.98       28.76     13.21 o 
  18   1   6       21.53       47.55     11.34 o 
 -18   2   6        1.69        5.32     11.00 o 
 -17   2   6       16.24        5.22      9.86 o 
 -16   2   6       85.60       83.22     15.29 o 
 -15   2   6        0.54        0.00     10.88 o 
 -14   2   6      200.18      180.52     19.92 o 
 -13   2   6       39.53       37.74     10.31 o 
 -12   2   6      435.18      515.55     29.73 o 
 -11   2   6      115.68      104.39     13.86 o 
 -10   2   6       51.85       40.44      5.12 o 
  -9   2   6       28.59       19.38      3.97 o 
  -8   2   6      787.33      750.86     14.74 o 
  -7   2   6      767.26      817.91     17.33 o 
  -6   2   6       37.73       63.04      3.66 o 
  -5   2   6     2770.69     2946.48     64.77 o 
  -4   2   6     7866.56     8048.66     77.70 o 
  -3   2   6     1908.88     1860.14     37.27 o 
  -2   2   6     2514.10     2655.23     71.39 o 
  -1   2   6      150.36      177.18      7.71 o 
   0   2   6     1587.81     1419.67     32.41 o 
   1   2   6       36.41       39.12      2.87 o 
   2   2   6     4468.33     4994.57     31.11 o 
   3   2   6       95.04       93.74      4.99 o 
   4   2   6      297.95      302.79     12.82 o 
   5   2   6        3.07        2.75      1.86 o 
   6   2   6       25.84       16.88      2.18 o 
   7   2   6     1656.56     1502.06     19.91 o 
   8   2   6      953.42      946.29     16.72 o 
   9   2   6       46.54       47.94      4.58 o 
  10   2   6       55.10       68.23      6.75 o 
  11   2   6      598.10      547.22     23.08 o 
  12   2   6        1.46       12.34      8.20 o 
  13   2   6       30.75       33.77     10.86 o 
  14   2   6        1.66        0.00      8.47 o 
  15   2   6        3.39       18.14     11.43 o 
  16   2   6        3.18        7.71      9.50 o 
  17   2   6        6.06       13.91      8.68 o 
  18   2   6       19.36       23.35      8.31 o 
 -17   3   6       13.64       20.85     10.90 o 
 -16   3   6       47.81       68.26     14.70 o 
 -15   3   6      144.13      164.86     19.64 o 
 -14   3   6       41.56       18.06      8.84 o 
 -13   3   6      144.30      107.87     16.09 o 
 -12   3   6       33.41       25.02      8.83 o 
 -11   3   6       33.75       43.55      5.63 o 
 -10   3   6       96.37      114.90      8.11 o 
  -9   3   6       30.06       28.14      3.75 o 
  -8   3   6       26.64        3.79      5.60 o 
  -7   3   6      430.27      420.25      9.48 o 
  -6   3   6      579.85      572.42     10.60 o 
  -5   3   6      922.66      959.37     13.36 o 
  -4   3   6     2047.57     2069.67     30.49 o 
  -3   3   6     2626.74     2948.66     50.96 o 
  -2   3   6     1395.50     1321.09     22.93 o 
  -1   3   6      110.62      122.41      7.13 o 
   0   3   6      111.37      136.46      7.79 o 
   1   3   6       72.80       69.91      8.29 o 
   2   3   6      502.11      667.68     18.08 o 
   3   3   6     2423.55     2452.05     23.15 o 
   4   3   6      763.99      793.22     13.72 o 
   5   3   6     2910.50     3062.01     59.69 o 
   6   3   6       87.33       88.80      4.22 o 
   7   3   6       51.76       39.85      3.44 o 
   8   3   6      219.96      203.79      8.25 o 
   9   3   6        5.84        4.61      3.31 o 
  10   3   6     1288.84     1360.79     22.60 o 
  11   3   6      316.55      354.92     17.24 o 
  12   3   6      197.82      201.80     17.08 o 
  13   3   6        1.32        1.93      7.03 o 
  14   3   6        0.01        1.61      8.36 o 
  15   3   6       42.47       25.89      9.81 o 
  16   3   6       13.54       31.98     11.34 o 
  17   3   6        0.98       10.58      8.06 o 
 -17   4   6       36.43       35.56      6.76 o 
 -16   4   6      212.34      255.69     22.51 o 
 -15   4   6      161.49      173.76     12.17 o 
 -14   4   6     1190.02     1190.99     28.41 o 
 -13   4   6      136.76      152.76     10.60 o 
 -12   4   6      843.02      793.31     21.54 o 
 -11   4   6      111.54      119.59      8.46 o 
 -10   4   6       86.82       94.27      6.45 o 
  -9   4   6       19.88       29.85      4.26 o 
  -8   4   6       34.94       23.49      3.53 o 
  -7   4   6      838.92      853.02     12.84 o 
  -6   4   6      815.48      726.06     11.41 o 
  -5   4   6     6175.57     6334.15     39.92 o 
  -4   4   6      164.32      213.94      8.94 o 
  -3   4   6     9048.74     9167.13     57.64 o 
  -2   4   6     6602.58     5933.82     64.08 o 
  -1   4   6        9.47        3.31      2.62 o 
   0   4   6     1746.09     1694.65     21.12 o 
   1   4   6     2714.03     2890.39     30.08 o 
   2   4   6      268.33      313.07      8.71 o 
   3   4   6        8.12        7.14      2.46 o 
   4   4   6      702.34      767.51     12.01 o 
   5   4   6      287.42      251.16      6.54 o 
   6   4   6      109.47       97.83      4.53 o 
   7   4   6      138.68      138.14      6.14 o 
   8   4   6     2583.12     2531.88     25.50 o 
   9   4   6      127.54      113.17     10.03 o 
  10   4   6      864.63      880.43     26.90 o 
  11   4   6      200.04      220.72     21.31 o 
  12   4   6      289.40      301.17     24.69 o 
  13   4   6       17.15        0.09      8.72 o 
  14   4   6       34.42       32.97     12.04 o 
  15   4   6      126.87      158.28     21.22 o 
  16   4   6       35.19       65.91     16.07 o 
  17   4   6       21.73       26.34     14.11 o 
 -16   5   6      187.65      202.72     24.26 o 
 -15   5   6      334.29      385.66     31.48 o 
 -14   5   6      332.50      348.02     28.81 o 
 -13   5   6      471.51      470.27     32.12 o 
 -12   5   6       18.27       19.19     10.36 o 
 -11   5   6      348.73      362.27     26.91 o 
 -10   5   6       16.22        6.24      5.65 o 
  -9   5   6       24.26        9.79      5.63 o 
  -8   5   6      741.13      721.55     18.78 o 
  -7   5   6       48.98       40.63      5.25 o 
  -6   5   6     2181.26     2071.97     33.58 o 
  -5   5   6     2149.91     2245.32     37.02 o 
  -4   5   6     2482.26     2538.77     38.59 o 
  -3   5   6     2787.91     2606.07     38.16 o 
  -2   5   6     5749.19     5688.42     64.46 o 
  -1   5   6     5222.87     5442.70     42.96 o 
   0   5   6      309.74      321.88      9.44 o 
   1   5   6     3884.77     3937.20     35.88 o 
   2   5   6     1872.21     1916.92     33.94 o 
   3   5   6      346.94      321.85      9.54 o 
   4   5   6      108.82      101.15      5.73 o 
   5   5   6      120.99      124.66      6.60 o 
   6   5   6     2588.34     2373.10     31.61 o 
   7   5   6     2344.53     2272.65     27.54 o 
   8   5   6     1209.44     1212.34     20.92 o 
   9   5   6      768.68      754.48     19.70 o 
  10   5   6      319.69      276.42     22.90 o 
  11   5   6     1043.64     1005.17     43.58 o 
  12   5   6      858.91      896.80     42.84 o 
  13   5   6       98.05      105.61     17.04 o 
  14   5   6      291.87      283.33     26.70 o 
  15   5   6       21.64       15.88     12.04 o 
  16   5   6       78.79       87.76     17.29 o 
 -16   6   6       35.80       54.18     15.38 o 
 -15   6   6      161.74      170.30     22.93 o 
 -14   6   6      148.98      139.21     19.82 o 
 -13   6   6       20.98       13.66      9.80 o 
 -12   6   6      250.66      229.72     22.58 o 
 -11   6   6      170.89      146.79     17.81 o 
 -10   6   6       76.07       75.37     12.76 o 
  -9   6   6      481.59      507.48     21.54 o 
  -8   6   6      221.62      206.94     10.99 o 
  -7   6   6      863.04      944.98     21.56 o 
  -6   6   6      303.25      302.98     12.21 o 
  -5   6   6     1275.86     1291.48     30.06 o 
  -4   6   6       89.66       93.90      8.89 o 
  -3   6   6     2938.93     2964.82     61.13 o 
  -2   6   6     3609.74     3730.53     67.43 o 
  -1   6   6      589.83      655.74     20.18 o 
   0   6   6     4877.08     4809.88     52.95 o 
   1   6   6      322.39      313.32     10.14 o 
   2   6   6     1097.04     1062.56     18.19 o 
   3   6   6     1247.95     1238.86     19.71 o 
   4   6   6        6.49        0.00      4.90 o 
   5   6   6     3216.92     3241.41     38.34 o 
   6   6   6      316.07      332.85     12.99 o 
   7   6   6     1029.64      985.57     22.24 o 
   8   6   6      290.98      272.73     12.23 o 
   9   6   6       33.04        9.78      6.32 o 
  10   6   6      288.83      303.45     16.92 o 
  11   6   6        2.86       10.37     10.55 o 
  12   6   6      613.99      629.49     36.79 o 
  13   6   6      197.87      187.93     22.67 o 
  14   6   6        2.86       20.70     12.33 o 
  15   6   6      307.38      360.04     30.89 o 
  16   6   6       17.11        7.77     11.01 o 
 -15   7   6        1.01        9.99     10.15 o 
 -14   7   6        0.19       12.71      9.78 o 
 -13   7   6       80.73       75.22     15.70 o 
 -12   7   6      239.99      203.19     22.82 o 
 -11   7   6      359.26      369.00     29.24 o 
 -10   7   6      119.68      113.00     16.84 o 
  -9   7   6       97.23      128.16     12.29 o 
  -8   7   6      252.43      251.00     29.75 o 
  -7   7   6        3.94       16.99      6.49 o 
  -6   7   6      601.10      510.64     27.12 o 
  -5   7   6        7.14        4.69      8.03 o 
  -4   7   6      332.50      324.28     15.17 o 
  -3   7   6        3.40       12.46      8.20 o 
  -2   7   6      704.25      763.71     33.19 o 
  -1   7   6     3898.67     3791.96     51.43 o 
   0   7   6        0.90        0.00      4.89 o 
   1   7   6     2463.69     2464.13     33.53 o 
   2   7   6      453.27      413.01     12.44 o 
   3   7   6      525.19      459.12     13.90 o 
   4   7   6      976.20      961.82     18.87 o 
   5   7   6      750.79      718.20     21.30 o 
   6   7   6      371.34      377.70     17.61 o 
   7   7   6       80.93       75.40      8.85 o 
   8   7   6      588.77      561.19     38.17 o 
   9   7   6        4.63       14.02      5.93 o 
  10   7   6        1.04        1.44      5.58 o 
  11   7   6      228.23      261.18     18.58 o 
  12   7   6        3.13        6.40      9.65 o 
  13   7   6       67.49       82.89     16.21 o 
  14   7   6      191.95      265.82     26.94 o 
  15   7   6       12.23        0.00     10.37 o 
 -14   8   6        4.96        6.68      8.93 o 
 -13   8   6      132.14      116.29     18.87 o 
 -12   8   6        1.46        0.00      9.88 o 
 -11   8   6      222.01      235.87     24.35 o 
 -10   8   6      263.97      305.11     19.18 o 
  -9   8   6       19.78        5.83      6.34 o 
  -8   8   6      406.68      325.92     20.36 o 
  -7   8   6      148.81      122.83     12.29 o 
  -6   8   6       62.07       71.63      7.46 o 
  -5   8   6       24.60       29.91      6.67 o 
  -4   8   6      135.60      114.36     15.45 o 
  -3   8   6      132.40      125.39     15.79 o 
  -2   8   6       10.41       14.57      8.73 o 
  -1   8   6       52.62       50.21     11.56 o 
   0   8   6      912.85      991.77     40.04 o 
   1   8   6       24.31       27.49      8.81 o 
   2   8   6      108.09      107.60     15.29 o 
   3   8   6       49.79       63.76     12.36 o 
   4   8   6      198.93      211.82     13.80 o 
   5   8   6       52.70       27.98      6.70 o 
   6   8   6       92.26       86.94      9.75 o 
   7   8   6        3.32        4.27      9.18 o 
   8   8   6      122.33      105.02     10.83 o 
   9   8   6       33.39       26.74      7.51 o 
  10   8   6        1.63        2.44      6.76 o 
  11   8   6       32.00       21.08      7.47 o 
  12   8   6       83.09       82.38     15.75 o 
  13   8   6       66.85       65.28     16.43 o 
  14   8   6        7.34        0.00     10.64 o 
 -12   9   6       63.58       41.94     14.09 o 
 -11   9   6       77.01       87.90     16.39 o 
 -10   9   6       30.74       23.42      8.29 o 
  -9   9   6        6.60        0.00      7.67 o 
  -8   9   6       29.24       16.18      5.51 o 
  -7   9   6      457.92      397.16     16.74 o 
  -6   9   6      190.77      202.07     14.97 o 
  -5   9   6      476.61      489.12     31.70 o 
  -4   9   6      207.00      191.55     20.83 o 
  -3   9   6      373.17      385.34     27.98 o 
  -2   9   6      559.01      532.15     32.28 o 
  -1   9   6       72.43       84.74     14.49 o 
   0   9   6      645.19      652.22     34.74 o 
   1   9   6      385.50      384.75     27.19 o 
   2   9   6        3.01        0.00      9.01 o 
   3   9   6        3.86        1.31      9.04 o 
   4   9   6       85.78       60.00     12.91 o 
   5   9   6        9.12        7.76      7.80 o 
   6   9   6        5.63        4.06      9.24 o 
   7   9   6        4.35        8.61     10.52 o 
   8   9   6       23.89       29.90      8.70 o 
   9   9   6       22.13       30.41      8.29 o 
  10   9   6        7.54        6.75      6.40 o 
  11   9   6        0.31        9.67      8.15 o 
  12   9   6        0.63        3.52      6.18 o 
 -11  10   6        7.39        0.00      5.50 o 
 -10  10   6       90.14       76.55     11.34 o 
  -9  10   6       95.28       75.50      9.10 o 
  -8  10   6      105.51      111.61     10.58 o 
  -7  10   6      436.21      447.72     42.24 o 
  -6  10   6       64.58       84.49     16.77 o 
  -5  10   6      592.71      655.89     38.69 o 
  -4  10   6      247.62      249.09     24.28 o 
  -3  10   6        0.92       20.47     11.88 o 
  -2  10   6      425.87      541.57     34.16 o 
  -1  10   6        0.32        9.43      9.85 o 
   0  10   6      354.94      354.76     27.89 o 
   1  10   6      245.91      281.40     25.42 o 
   2  10   6      363.40      316.53     26.63 o 
   3  10   6       68.06       71.78     13.01 o 
   4  10   6       56.56       62.34     13.16 o 
   5  10   6      523.70      507.64     33.98 o 
   6  10   6        4.56       16.54     11.98 o 
   7  10   6      348.25      333.64     29.03 o 
   8  10   6      115.37      155.69     21.50 o 
   9  10   6        8.39       19.46     13.34 o 
  10  10   6      177.72      211.01     24.80 o 
  11  10   6       35.08       30.48     14.43 o 
  -9  11   6      107.04      103.05     13.76 o 
  -8  11   6      144.49      161.52     15.47 o 
  -7  11   6       48.72       58.40     15.43 o 
  -6  11   6      385.83      410.33     32.75 o 
  -5  11   6       17.00       15.77     11.07 o 
  -4  11   6       84.57       87.76     16.60 o 
  -3  11   6      202.17      258.44     25.54 o 
  -2  11   6       19.61        0.00     11.63 o 
  -1  11   6      225.39      203.57     22.87 o 
   0  11   6       68.67       72.57     15.71 o 
   1  11   6      517.44      630.48     38.70 o 
   2  11   6       98.66      101.22     17.01 o 
   3  11   6      246.41      256.03     26.28 o 
   4  11   6      286.71      299.11     28.51 o 
   5  11   6       58.50       51.52     15.24 o 
   6  11   6      378.25      386.14     31.64 o 
   7  11   6      100.88      112.24     19.32 o 
   8  11   6       29.30       28.81     14.29 o 
   9  11   6      251.24      260.51     28.33 o 
  -6  12   6       21.80       17.90     11.61 o 
  -5  12   6       70.35      122.73     19.00 o 
  -4  12   6        3.15        0.00     12.24 o 
  -3  12   6        0.95        6.12     10.86 o 
  -2  12   6       38.24       43.46     14.72 o 
  -1  12   6       10.81        1.25     10.90 o 
   0  12   6      251.35      334.90     30.37 o 
   1  12   6      104.62      130.97     21.02 o 
   2  12   6      394.39      397.77     33.17 o 
   3  12   6      179.49      215.35     26.28 o 
   4  12   6      112.40      153.15     21.91 o 
   5  12   6       77.62      122.38     20.36 o 
 -18   1   7        2.26        0.00      7.76 o 
 -17   1   7        5.05        0.00      7.60 o 
 -16   1   7        9.48        1.15      5.48 o 
 -15   1   7       13.97        0.00      5.82 o 
 -14   1   7        0.94        0.00      6.76 o 
 -13   1   7        4.92        0.00      7.41 o 
 -12   1   7       14.94       11.82      4.74 o 
 -11   1   7     1092.22      995.80     22.79 o 
 -10   1   7      174.14      153.48     14.88 o 
  -9   1   7      615.93      608.60     16.17 o 
  -8   1   7     1425.62     1440.29     21.99 o 
  -7   1   7       78.35      115.66      5.90 o 
  -6   1   7     2833.59     3095.41     26.52 o 
  -5   1   7      140.97      205.69      6.19 o 
  -4   1   7     6183.42     6433.33     41.37 o 
  -3   1   7       91.73      103.55      9.37 o 
  -2   1   7      181.24      191.82      7.58 o 
  -1   1   7       13.41        1.50      1.02 o 
   0   1   7       37.66       43.63      3.11 o 
   1   1   7      773.63      747.79     16.91 o 
   2   1   7     1024.10     1217.31     19.51 o 
   3   1   7      820.32      790.57     14.58 o 
   4   1   7     8564.02     9114.52     59.55 o 
   5   1   7     1152.28     1138.78     14.35 o 
   6   1   7     3263.92     3173.77     25.16 o 
   7   1   7      607.46      576.75     10.13 o 
   8   1   7        7.53        5.42      2.90 o 
   9   1   7      273.97      246.48      9.26 o 
  10   1   7       84.09      105.77      6.90 o 
  11   1   7      170.48      159.51     12.05 o 
  12   1   7       75.23       65.69     12.08 o 
  13   1   7      140.37      138.65     18.23 o 
  14   1   7       44.18       37.70      8.15 o 
  15   1   7      108.81       88.30     12.10 o 
  16   1   7      334.66      370.27     22.57 o 
  17   1   7        2.23        0.00      9.16 o 
 -17   2   7      184.82      171.51     12.55 o 
 -16   2   7        3.51        0.00      5.57 o 
 -15   2   7      308.33      269.99     14.50 o 
 -14   2   7       24.48       18.02      6.03 o 
 -13   2   7      221.88      251.24     12.87 o 
 -12   2   7      126.90      118.57     13.96 o 
 -11   2   7      531.50      508.96     16.44 o 
 -10   2   7     1708.11     1718.20     28.51 o 
  -9   2   7     1360.24     1291.57     22.66 o 
  -8   2   7     2537.02     2402.73     26.86 o 
  -7   2   7     5761.51     5847.17     39.82 o 
  -6   2   7     1119.18     1077.45     14.54 o 
  -5   2   7     1533.70     1407.39     19.83 o 
  -4   2   7        1.64        7.23      2.39 o 
  -3   2   7       45.83       56.91      7.49 o 
  -2   2   7       77.17       81.04      5.61 o 
  -1   2   7      497.30      533.63     13.96 o 
   0   2   7      725.82      635.37     15.46 o 
   1   2   7      628.21      640.92     10.72 o 
   2   2   7     9009.08     9003.94     59.15 o 
   3   2   7    16241.23    17005.93    150.00 o 
   4   2   7      996.47      879.20     12.23 o 
   5   2   7     4671.61     4762.61     51.33 o 
   6   2   7        1.85        2.46      2.04 o 
   7   2   7     4750.92     4638.17     46.65 o 
   8   2   7      769.50      681.49     13.04 o 
   9   2   7      136.82      137.80      7.28 o 
  10   2   7      124.64       93.92      6.50 o 
  11   2   7       27.10       37.32      6.62 o 
  12   2   7       17.83       20.62      6.13 o 
  13   2   7      315.00      293.62     24.72 o 
  14   2   7      527.98      600.79     28.92 o 
  15   2   7      737.47      876.09     64.85 o 
  16   2   7      107.05      131.32     17.15 o 
  17   2   7      130.36      168.48     13.32 o 
 -17   3   7       77.70       85.78      9.39 o 
 -16   3   7      535.33      524.58     20.66 o 
 -15   3   7       14.97       15.72      6.00 o 
 -14   3   7      218.19      201.17     17.60 o 
 -13   3   7      201.80      222.54     15.64 o 
 -12   3   7       45.39       13.76      5.61 o 
 -11   3   7     1171.97     1168.02     25.02 o 
 -10   3   7      881.99      795.37     17.21 o 
  -9   3   7      364.63      377.46     11.60 o 
  -8   3   7     1558.36     1506.01     21.60 o 
  -7   3   7     1272.57     1221.14     18.67 o 
  -6   3   7     2554.12     2620.56     21.31 o 
  -5   3   7     1187.65     1153.59     12.86 o 
  -4   3   7     6203.45     5591.24     29.40 o 
  -3   3   7      349.59      320.50      8.84 o 
  -2   3   7     1750.45     1879.09     25.65 o 
  -1   3   7     1703.21     1545.62     38.95 o 
   0   3   7     2518.75     2703.70     35.40 o 
   1   3   7     3850.01     3622.46     33.73 o 
   2   3   7      489.06      553.89     11.45 o 
   3   3   7      211.92      212.56      6.23 o 
   4   3   7      392.44      316.04      8.01 o 
   5   3   7      322.28      242.70      5.97 o 
   6   3   7     6426.81     6370.48     87.64 o 
   7   3   7      150.49      171.23      6.73 o 
   8   3   7     1756.79     1814.97     21.87 o 
   9   3   7        7.85        8.90      3.27 o 
  10   3   7       28.99       30.84      9.30 o 
  11   3   7       24.54       27.34      9.78 o 
  12   3   7      532.61      569.53     32.52 o 
  13   3   7      505.72      531.12     32.95 o 
  14   3   7      112.35      113.85     17.49 o 
  15   3   7      446.86      521.92     35.44 o 
  16   3   7      312.66      315.21     28.70 o 
  17   3   7       83.61       97.61     13.76 o 
 -17   4   7      207.05      209.87     18.10 o 
 -16   4   7       14.29        7.15      6.12 o 
 -15   4   7      227.96      233.97     13.95 o 
 -14   4   7        0.97       16.25      5.96 o 
 -13   4   7       98.78      119.48      9.73 o 
 -12   4   7      119.43      118.24      9.05 o 
 -11   4   7       12.39        1.21      6.51 o 
 -10   4   7      623.06      611.15     15.47 o 
  -9   4   7       23.46       37.69      4.43 o 
  -8   4   7      114.82      126.34      6.78 o 
  -7   4   7      519.36      513.68     11.12 o 
  -6   4   7        7.17       16.44      2.56 o 
  -5   4   7     2553.54     2349.65     22.22 o 
  -4   4   7     2726.53     2813.36     36.73 o 
  -3   4   7     1971.52     1951.06     26.20 o 
  -2   4   7     1971.74     1930.77     25.33 o 
  -1   4   7     1115.06     1223.27     25.08 o 
   0   4   7      348.98      395.14      9.95 o 
   1   4   7      195.26      240.62      7.88 o 
   2   4   7     2100.29     2070.23     26.41 o 
   3   4   7     1222.82     1211.41     20.09 o 
   4   4   7      573.57      544.96     10.59 o 
   5   4   7        3.80        3.18      1.96 o 
   6   4   7       59.54       53.15      3.65 o 
   7   4   7     2015.38     1982.11     22.34 o 
   8   4   7      141.67      166.29      7.40 o 
   9   4   7      237.50      258.09     10.33 o 
  10   4   7     1272.30     1219.68     27.80 o 
  11   4   7        3.97       24.40     10.94 o 
  12   4   7      917.33      859.41     41.06 o 
  13   4   7       12.40       14.76     10.89 o 
  14   4   7      516.32      493.38     34.07 o 
  15   4   7        6.95       23.05     12.99 o 
  16   4   7       20.30        0.00     11.55 o 
  17   4   7       11.42       19.76     14.14 o 
 -16   5   7      139.93      179.48     23.05 o 
 -15   5   7        0.17       19.31     11.08 o 
 -14   5   7      112.06      117.82     17.91 o 
 -13   5   7        0.58       23.71     11.48 o 
 -12   5   7      119.81      123.05     17.00 o 
 -11   5   7       79.84       76.54      9.48 o 
 -10   5   7       23.94       20.59      6.32 o 
  -9   5   7      228.32      241.64     14.49 o 
  -8   5   7      639.87      598.15     21.22 o 
  -7   5   7        9.29        0.00      3.59 o 
  -6   5   7      301.24      285.09     10.15 o 
  -5   5   7     1237.89     1171.68     22.75 o 
  -4   5   7        6.06       17.72      4.21 o 
  -3   5   7     5172.56     5195.63     56.34 o 
  -2   5   7      544.28      489.38     14.07 o 
  -1   5   7     1150.51     1195.26     21.18 o 
   0   5   7     1241.97     1304.26     19.13 o 
   1   5   7     1200.50     1254.85     23.80 o 
   2   5   7       90.92       51.05      5.65 o 
   3   5   7       11.92       14.11      3.05 o 
   4   5   7       24.97       15.54      3.01 o 
   5   5   7      122.42       95.29      5.86 o 
   6   5   7      507.01      463.96     14.59 o 
   7   5   7      221.95      191.57     10.10 o 
   8   5   7      470.90      457.83     15.69 o 
   9   5   7      538.85      560.72     25.44 o 
  10   5   7      151.69      153.81     18.38 o 
  11   5   7      249.19      227.92     22.73 o 
  12   5   7      300.57      319.64     26.42 o 
  13   5   7      231.23      196.77     23.11 o 
  14   5   7      113.17      102.29     17.67 o 
  15   5   7       11.50        2.09     10.04 o 
  16   5   7        4.42        0.00     10.27 o 
 -15   6   7       10.33       30.74     11.90 o 
 -14   6   7       10.96       17.20     10.64 o 
 -13   6   7        9.44        6.44      9.35 o 
 -12   6   7       22.70       16.91      8.90 o 
 -11   6   7       78.94       85.38     13.73 o 
 -10   6   7        1.38        0.00      5.54 o 
  -9   6   7      310.16      264.76     15.33 o 
  -8   6   7      148.99      144.47      8.33 o 
  -7   6   7     1233.46     1210.56     25.02 o 
  -6   6   7        0.23        0.00      4.08 o 
  -5   6   7      174.52      143.70     10.89 o 
  -4   6   7       31.67        4.13      3.76 o 
  -3   6   7        6.78        7.35      5.04 o 
  -2   6   7        4.46        0.00      4.58 o 
  -1   6   7      452.07      480.37     14.74 o 
   0   6   7      348.48      331.56     10.61 o 
   1   6   7     2336.87     2287.72     27.16 o 
   2   6   7      379.07      365.08     11.13 o 
   3   6   7      620.49      663.11     15.01 o 
   4   6   7      403.95      453.32     12.61 o 
   5   6   7       24.79       24.29      4.80 o 
   6   6   7       22.35       15.32      4.99 o 
   7   6   7       39.99       37.39      7.40 o 
   8   6   7      334.52      332.77     16.96 o 
   9   6   7       61.14       46.53      8.11 o 
  10   6   7       46.23       40.88     11.33 o 
  11   6   7       91.29       83.09     15.18 o 
  12   6   7       13.28       28.87     12.95 o 
  13   6   7      264.38      262.78     25.91 o 
  14   6   7       12.12       24.99     11.38 o 
  15   6   7       31.09       27.15     13.15 o 
 -14   7   7      111.13      134.42     20.23 o 
 -13   7   7       78.32      101.31     17.82 o 
 -12   7   7       21.36       12.35      9.96 o 
 -11   7   7      145.90      157.95     19.81 o 
 -10   7   7       81.36       78.23     15.03 o 
  -9   7   7        4.41       14.99      7.70 o 
  -8   7   7      682.13      647.56     29.23 o 
  -7   7   7       20.80       32.34      7.30 o 
  -6   7   7      388.46      417.16     19.54 o 
  -5   7   7        9.07        3.40      5.72 o 
  -4   7   7      784.96      793.91     35.49 o 
  -3   7   7       12.78       16.70      9.44 o 
  -2   7   7       47.94       35.28      9.84 o 
  -1   7   7      798.43      713.83     19.09 o 
   0   7   7      621.06      590.96     15.88 o 
   1   7   7     1813.80     1862.94     29.79 o 
   2   7   7      908.20      901.55     18.48 o 
   3   7   7      603.20      585.45     15.02 o 
   4   7   7      774.69      811.62     17.92 o 
   5   7   7      338.23      317.39     16.37 o 
   6   7   7      499.62      569.31     21.76 o 
   7   7   7        7.27        0.00      6.07 o 
   8   7   7        4.26        6.12      6.11 o 
   9   7   7       28.86       36.98      7.69 o 
  10   7   7        4.96        9.09      5.70 o 
  11   7   7      247.69      265.61     25.22 o 
  12   7   7        0.72        1.44      9.77 o 
  13   7   7      231.58      244.11     26.36 o 
  14   7   7        2.53        0.00      9.64 o 
 -13   8   7      159.32      179.00     23.07 o 
 -12   8   7      168.88      155.00     21.30 o 
 -11   8   7        1.74        7.90      9.71 o 
 -10   8   7      693.97      738.97     29.24 o 
  -9   8   7       11.25        0.00      6.89 o 
  -8   8   7       47.49       56.09      9.82 o 
  -7   8   7      268.80      272.27     16.96 o 
  -6   8   7       89.51       62.51      9.56 o 
  -5   8   7      497.35      407.51     28.28 o 
  -4   8   7       26.04       26.62     10.30 o 
  -3   8   7      684.35      648.56     33.69 o 
  -2   8   7      728.45      718.94     35.10 o 
  -1   8   7      244.48      280.04     22.28 o 
   0   8   7      626.51      698.73     34.33 o 
   1   8   7        0.07        0.00      6.63 o 
   2   8   7     1169.58     1225.42     26.06 o 
   3   8   7      674.79      655.32     23.16 o 
   4   8   7      102.16      114.71     10.80 o 
   5   8   7      417.02      399.90     35.04 o 
   6   8   7       13.06        1.93      6.40 o 
   7   8   7       35.08       26.87      6.60 o 
   8   8   7      112.89       92.91     10.51 o 
   9   8   7       21.91       24.35      6.89 o 
  10   8   7      573.61      563.07     24.93 o 
  11   8   7      160.44      147.80     18.41 o 
  12   8   7      418.04      433.44     33.63 o 
  13   8   7       20.67        6.09      9.96 o 
 -12   9   7       55.49       74.21     16.41 o 
 -11   9   7      158.89      108.73     18.17 o 
 -10   9   7       14.07       13.44     17.41 o 
  -9   9   7      238.41      236.41     17.60 o 
  -8   9   7        0.78        0.00      6.78 o 
  -7   9   7      174.65      148.10     13.45 o 
  -6   9   7      109.20      105.32     16.58 o 
  -5   9   7       55.09       56.02     13.85 o 
  -4   9   7      704.28      850.23     41.07 o 
  -3   9   7      647.91      648.70     35.69 o 
  -2   9   7       23.61       39.76     11.84 o 
  -1   9   7      654.86      627.30     35.03 o 
   0   9   7        3.24       24.31     10.52 o 
   1   9   7      351.75      303.28     25.08 o 
   2   9   7       21.44        2.91     10.07 o 
   3   9   7       72.90       67.09     13.39 o 
   4   9   7      131.03      148.23     18.39 o 
   5   9   7       96.37       98.67     15.61 o 
   6   9   7      253.80      218.40     15.48 o 
   7   9   7        0.10        5.48     11.94 o 
   8   9   7      400.99      421.04     21.94 o 
   9   9   7      309.11      318.94     19.76 o 
  10   9   7      265.49      281.75     25.81 o 
  11   9   7      432.52      480.62     25.08 o 
  12   9   7       30.55       31.62      9.39 o 
 -10  10   7       28.43       30.58      6.71 o 
  -9  10   7       25.65       20.68     10.65 o 
  -8  10   7        6.00       16.90     11.16 o 
  -7  10   7        3.02        4.46     11.03 o 
  -6  10   7        0.60       33.00     13.21 o 
  -5  10   7      159.98      236.84     24.89 o 
  -4  10   7       33.45       59.39     15.40 o 
  -3  10   7      280.51      310.57     26.87 o 
  -2  10   7      572.88      648.14     37.73 o 
  -1  10   7       20.64       17.33      9.70 o 
   0  10   7      290.52      259.02     24.60 o 
   1  10   7       13.90       11.89      9.63 o 
   2  10   7       57.14       44.25     12.42 o 
   3  10   7        2.61        0.00     12.46 o 
   4  10   7        3.91        4.21      9.32 o 
   5  10   7       37.32       14.97      9.67 o 
   6  10   7        6.70        8.81      9.94 o 
   7  10   7      429.74      437.23     32.28 o 
   8  10   7       75.88       98.56     17.88 o 
   9  10   7      254.38      271.97     27.37 o 
  10  10   7      156.36      161.04     22.30 o 
  -8  11   7       17.53       32.65     14.68 o 
  -7  11   7       31.31       37.09     14.48 o 
  -6  11   7        1.61       18.30     11.10 o 
  -5  11   7        5.56       24.96     13.68 o 
  -4  11   7       92.81      116.07     19.32 o 
  -3  11   7        1.05        8.49     11.30 o 
  -2  11   7      119.00      140.83     19.62 o 
  -1  11   7        1.15        0.00     12.29 o 
   0  11   7       60.12       76.85     15.68 o 
   1  11   7       14.84        0.00     10.93 o 
   2  11   7       21.87       33.14     12.36 o 
   3  11   7       11.44        0.00      9.00 o 
   4  11   7       12.79        5.76     11.04 o 
   5  11   7      103.28       82.50     16.95 o 
   6  11   7        5.21       11.68     12.12 o 
   7  11   7       54.46       58.53     15.25 o 
   8  11   7       24.65       23.82     13.41 o 
  -5  12   7       19.65       30.88     11.87 o 
  -4  12   7       13.56       30.62     11.74 o 
  -3  12   7        1.24        0.00     11.08 o 
  -2  12   7       70.43       70.66     15.61 o 
  -1  12   7        8.13        6.90     10.50 o 
   0  12   7       69.70       81.82     17.59 o 
   1  12   7       55.96       40.81     15.01 o 
   2  12   7       46.57       84.41     17.83 o 
   3  12   7       41.81       56.60     16.06 o 
   4  12   7       11.56       30.67     13.23 o 
   5  12   7       18.11        0.00     12.30 o 
 -17   0   8        8.36        0.00     11.16 o 
 -16   0   8      158.65      134.21     19.71 o 
 -15   0   8      459.58      406.92     30.79 o 
 -14   0   8        1.37        0.00      9.56 o 
 -13   0   8      904.07      800.32     39.46 o 
 -12   0   8      333.42      391.27     27.37 o 
 -11   0   8      662.45      655.28     33.09 o 
 -10   0   8     2351.72     2369.15     59.77 o 
  -9   0   8     2154.68     2186.36     55.05 o 
  -8   0   8     8410.28     8648.53    104.70 o 
  -7   0   8       76.12       93.97      8.33 o 
  -6   0   8      309.91      312.16     21.11 o 
  -5   0   8     1395.15     1222.58     19.22 o 
  -4   0   8     1279.43     1273.53     19.14 o 
  -3   0   8     5247.38     4999.08     45.86 o 
  -2   0   8       99.58      105.65      9.86 o 
  -1   0   8     2635.69     2812.09     32.55 o 
   0   0   8    10627.26    11132.66     68.61 o 
   1   0   8     4858.63     4973.17     49.76 o 
   2   0   8    13650.18    14026.42     90.23 o 
   3   0   8     1628.94     1552.75     32.56 o 
   4   0   8      787.18      869.53     19.41 o 
   5   0   8     1378.33     1327.01     25.27 o 
   6   0   8      614.79      653.31     15.00 o 
   7   0   8     5281.24     5268.82     44.04 o 
   8   0   8        3.86        1.43      3.98 o 
   9   0   8      832.52      780.02     18.81 o 
  10   0   8      280.55      294.80     21.17 o 
  11   0   8       71.03       83.09     11.71 o 
  12   0   8      254.05      225.65     14.36 o 
  13   0   8       97.62       90.91     15.76 o 
  14   0   8      636.51      668.91     38.66 o 
  15   0   8       46.03       25.47     10.89 o 
  16   0   8      122.06      131.79     20.72 o 
  17   0   8       28.76       25.06     12.89 o 
 -17   1   8       14.82        2.73      7.10 o 
 -16   1   8      169.70      161.23     11.91 o 
 -15   1   8       12.00       19.54      5.66 o 
 -14   1   8      715.10      704.66     21.96 o 
 -13   1   8        0.59        0.00      4.62 o 
 -12   1   8     1174.74     1244.05     43.47 o 
 -11   1   8      118.23       89.02      7.53 o 
 -10   1   8      227.98      227.50     10.96 o 
  -9   1   8     2508.30     2536.26     33.51 o 
  -8   1   8      259.72      263.52      9.46 o 
  -7   1   8     1630.81     1563.23     20.96 o 
  -6   1   8      720.79      692.65      9.28 o 
  -5   1   8       44.60       61.54      3.13 o 
  -4   1   8      262.00      231.71      7.32 o 
  -3   1   8     2573.98     2609.53     27.50 o 
  -2   1   8     4124.04     3851.59     35.12 o 
  -1   1   8      195.23      167.10     10.71 o 
   0   1   8     5214.69     5304.68    122.36 o 
   1   1   8     3222.07     3599.34     38.15 o 
   2   1   8     6231.55     6987.62     34.90 o 
   3   1   8     4694.02     5213.01     48.30 o 
   4   1   8      904.34      805.85     11.95 o 
   5   1   8     1615.32     1596.00     17.63 o 
   6   1   8     2868.35     2955.59     27.42 o 
   7   1   8      356.47      364.26      9.39 o 
   8   1   8      938.71      832.67     14.69 o 
   9   1   8      102.48       98.27      5.35 o 
  10   1   8        5.42        3.02      3.33 o 
  11   1   8      534.47      534.70     20.95 o 
  12   1   8       18.19        8.52      7.56 o 
  13   1   8      212.30      231.10     15.40 o 
  14   1   8        7.42        7.61      6.27 o 
  15   1   8      343.12      352.31     16.99 o 
  16   1   8       24.70       14.47      9.37 o 
  17   1   8       16.54       22.97      7.07 o 
 -17   2   8        5.62        0.00      5.46 o 
 -16   2   8       54.69       53.92      7.70 o 
 -15   2   8       94.03       90.37     11.16 o 
 -14   2   8       28.91       23.33      6.52 o 
 -13   2   8      190.83      175.83     12.55 o 
 -12   2   8       98.72       91.55      8.12 o 
 -11   2   8      143.80      126.78      8.84 o 
 -10   2   8       13.34        5.50      4.87 o 
  -9   2   8       48.02       42.14      4.48 o 
  -8   2   8      449.84      449.54     12.17 o 
  -7   2   8      237.22      226.06      8.40 o 
  -6   2   8      248.25      256.06      6.81 o 
  -5   2   8      151.07      137.70      4.94 o 
  -4   2   8      741.41      827.04     14.25 o 
  -3   2   8      105.29      111.63      5.34 o 
  -2   2   8       87.73       93.53      5.38 o 
  -1   2   8     2864.11     2927.61     47.19 o 
   0   2   8       63.02       91.28      4.77 o 
   1   2   8     2754.76     3020.35     25.83 o 
   2   2   8       20.33        3.77      2.21 o 
   3   2   8      109.41      106.67      3.90 o 
   4   2   8       76.36      114.08      4.06 o 
   5   2   8      162.17      163.25      5.02 o 
   6   2   8      125.87      141.10      5.89 o 
   7   2   8     1208.70     1244.88     17.49 o 
   8   2   8      113.68      100.88      5.56 o 
   9   2   8      562.41      506.46     12.27 o 
  10   2   8      146.59      111.56      7.14 o 
  11   2   8        0.67        0.00      7.13 o 
  12   2   8        5.49        0.00      8.28 o 
  13   2   8       28.58       26.10      9.72 o 
  14   2   8       31.15       62.36     15.13 o 
  15   2   8       12.29       35.27     13.39 o 
  16   2   8       29.82       39.08      9.68 o 
  17   2   8       23.06       48.47     10.65 o 
 -17   3   8        6.32        8.55      5.36 o 
 -16   3   8      101.72      103.11     10.14 o 
 -15   3   8      163.47      169.32     11.88 o 
 -14   3   8      238.61      253.24     13.88 o 
 -13   3   8       83.58       90.02      8.64 o 
 -12   3   8      118.71      120.68      9.19 o 
 -11   3   8      143.59      146.11      9.72 o 
 -10   3   8      128.16      122.31      7.51 o 
  -9   3   8        3.65        3.31      3.16 o 
  -8   3   8      656.54      743.22     15.76 o 
  -7   3   8       26.69       35.10      4.05 o 
  -6   3   8      908.55      923.18     13.21 o 
  -5   3   8      582.01      560.71     10.08 o 
  -4   3   8        0.54        0.84      2.10 o 
  -3   3   8     3011.96     2946.87     21.70 o 
  -2   3   8       72.07       65.81      3.82 o 
  -1   3   8     2251.04     2233.08     26.94 o 
   0   3   8      533.60      541.01     11.74 o 
   1   3   8       20.11       38.75      3.41 o 
   2   3   8      804.38      733.69     15.09 o 
   3   3   8      770.05      861.88     12.08 o 
   4   3   8       77.27       71.98      3.84 o 
   5   3   8       39.01       43.48      3.00 o 
   6   3   8       61.45       74.68      4.22 o 
   7   3   8       15.42       21.32      3.98 o 
   8   3   8      115.08      128.57      6.55 o 
   9   3   8      120.92       98.13      6.38 o 
  10   3   8       11.47        8.96      4.18 o 
  11   3   8       81.63       48.50      8.27 o 
  12   3   8        4.52        0.00      9.20 o 
  13   3   8       15.96       25.35      9.97 o 
  14   3   8        1.97        5.12      8.70 o 
  15   3   8        9.25       25.90     13.04 o 
  16   3   8       15.73       20.58     11.05 o 
  17   3   8        2.72        8.95     10.97 o 
 -16   4   8       79.40       84.75      9.30 o 
 -15   4   8      284.88      283.63     15.26 o 
 -14   4   8      342.05      331.38     15.92 o 
 -13   4   8      605.33      629.45     21.90 o 
 -12   4   8       93.05       90.01      8.18 o 
 -11   4   8      951.37      943.52     23.22 o 
 -10   4   8       10.05        1.81      3.41 o 
  -9   4   8     1194.79     1163.73     29.70 o 
  -8   4   8      149.51      169.10      8.02 o 
  -7   4   8        0.49        1.90      2.62 o 
  -6   4   8       55.81       41.52      3.23 o 
  -5   4   8      136.22      163.14      5.85 o 
  -4   4   8     1087.90     1245.67     19.37 o 
  -3   4   8     7220.11     6989.02     41.68 o 
  -2   4   8       97.28      108.52      6.63 o 
  -1   4   8       59.55       34.09      3.98 o 
   0   4   8     1878.97     1728.11     27.97 o 
   1   4   8        1.74        0.36      2.11 o 
   2   4   8      178.13      173.07      6.23 o 
   3   4   8      852.29      915.89     13.98 o 
   4   4   8        3.59        0.00      2.72 o 
   5   4   8      106.11       87.84      4.90 o 
   6   4   8      154.77      139.92      7.02 o 
   7   4   8      433.12      442.14     12.42 o 
   8   4   8       46.12       44.07      4.48 o 
   9   4   8     1417.87     1376.91     23.20 o 
  10   4   8      610.81      595.31     16.09 o 
  11   4   8      158.50      164.25     10.98 o 
  12   4   8      301.70      333.82     18.83 o 
  13   4   8        1.55        6.91      8.62 o 
  14   4   8       20.46       29.84      8.57 o 
  15   4   8       34.47       50.80     17.61 o 
  16   4   8        4.08       12.80     16.08 o 
 -16   5   8      153.76      171.56     23.13 o 
 -15   5   8       86.14       74.18     16.24 o 
 -14   5   8      139.37      127.42     19.73 o 
 -13   5   8      406.85      408.51     30.33 o 
 -12   5   8      326.69      355.79     27.60 o 
 -11   5   8        1.93        0.00      6.30 o 
 -10   5   8      504.56      439.09     20.11 o 
  -9   5   8      290.62      309.82     16.45 o 
  -8   5   8      152.70      153.45     12.04 o 
  -7   5   8      931.05      926.10     18.65 o 
  -6   5   8     1534.96     1557.39     23.47 o 
  -5   5   8     1502.83     1422.77     25.58 o 
  -4   5   8     3766.29     3709.70     40.34 o 
  -3   5   8       70.07       72.62      9.50 o 
  -2   5   8     4387.18     4580.93     42.96 o 
  -1   5   8     1612.28     1550.23     27.81 o 
   0   5   8     1766.94     1575.53     21.70 o 
   1   5   8      291.05      291.99      9.65 o 
   2   5   8      584.61      559.83     13.24 o 
   3   5   8      557.83      502.58     12.58 o 
   4   5   8       54.78       58.24      5.29 o 
   5   5   8      286.94      289.37      9.86 o 
   6   5   8      322.66      284.58     13.15 o 
   7   5   8       51.82       48.06      7.57 o 
   8   5   8      976.98     1001.99     41.48 o 
   9   5   8       85.83       62.64     13.00 o 
  10   5   8     1507.51     1595.46     55.02 o 
  11   5   8     1020.91      976.03     44.43 o 
  12   5   8      176.33      175.92     21.16 o 
  13   5   8      147.22      152.36     19.52 o 
  14   5   8        1.27        1.57      9.71 o 
  15   5   8       36.28       83.46     17.59 o 
  16   5   8       35.31       27.87     13.23 o 
 -15   6   8      144.55      136.65     21.15 o 
 -14   6   8        3.21        0.00      9.41 o 
 -13   6   8       26.79       29.09     11.85 o 
 -12   6   8      128.89      118.61     18.34 o 
 -11   6   8       35.13       32.99      7.71 o 
 -10   6   8      940.66      960.57     44.22 o 
  -9   6   8        3.37       10.25      6.09 o 
  -8   6   8     1331.28     1297.53     27.30 o 
  -7   6   8      370.33      401.93     13.14 o 
  -6   6   8      475.67      460.29     15.97 o 
  -5   6   8      370.59      346.28     13.61 o 
  -4   6   8      726.35      742.57     24.04 o 
  -3   6   8     6417.73     6307.76    216.31 o 
  -2   6   8      197.85      219.42     10.69 o 
  -1   6   8     2128.93     2202.81     31.64 o 
   0   6   8      642.04      612.32     14.84 o 
   1   6   8     1117.06     1039.41     18.99 o 
   2   6   8     1413.34     1386.18     21.96 o 
   3   6   8        2.00        5.57      3.13 o 
   4   6   8      710.54      753.00     16.45 o 
   5   6   8     1180.79     1259.02     25.12 o 
   6   6   8       39.14       33.98      6.31 o 
   7   6   8      130.82      155.49     11.55 o 
   8   6   8       78.93      106.57     15.13 o 
   9   6   8      338.12      350.52     26.72 o 
  10   6   8      150.81      124.87     17.85 o 
  11   6   8      142.81      154.70     20.11 o 
  12   6   8      456.53      505.13     34.50 o 
  13   6   8        5.59        9.88     10.48 o 
  14   6   8      151.34      149.65     21.36 o 
  15   6   8        0.18        0.00      9.52 o 
 -14   7   8       30.95       35.43     13.18 o 
 -13   7   8        6.84        0.00     10.42 o 
 -12   7   8        3.41       11.02     10.32 o 
 -11   7   8      137.22      143.81     19.71 o 
 -10   7   8        2.35        0.00      7.55 o 
  -9   7   8     2218.98     2152.50     77.71 o 
  -8   7   8       50.08       60.01     10.01 o 
  -7   7   8      594.37      568.90     25.98 o 
  -6   7   8      333.26      317.24     17.45 o 
  -5   7   8      405.68      413.70     27.90 o 
  -4   7   8      603.87      672.75     33.93 o 
  -3   7   8     1940.02     2006.76     55.82 o 
  -2   7   8     1262.25     1203.95     40.84 o 
  -1   7   8      169.40      144.25     13.79 o 
   0   7   8       28.03       34.54      4.38 o 
   1   7   8      425.37      439.72     13.19 o 
   2   7   8       42.57       38.35      5.63 o 
   3   7   8     1026.52     1077.08     25.45 o 
   4   7   8      793.29      821.13     20.97 o 
   5   7   8       42.28       29.38      9.63 o 
   6   7   8      362.05      408.43     18.82 o 
   7   7   8       48.76       27.58      7.00 o 
   8   7   8        8.20        7.02      7.84 o 
   9   7   8        1.97        0.00     11.48 o 
  10   7   8       42.27       39.90     12.36 o 
  11   7   8      348.33      347.66     29.30 o 
  12   7   8        0.56        0.00     10.33 o 
  13   7   8      119.11      141.04     19.84 o 
  14   7   8        1.11        0.00     11.16 o 
 -13   8   8        2.80        6.39     10.01 o 
 -12   8   8        7.81       15.70     11.84 o 
 -11   8   8        1.84        4.35      9.02 o 
 -10   8   8        8.00       15.03      7.79 o 
  -9   8   8        2.66        9.60      6.87 o 
  -8   8   8      420.89      467.16     26.13 o 
  -7   8   8        6.52        5.92      5.87 o 
  -6   8   8      413.64      397.82     28.85 o 
  -5   8   8       63.68       26.59     10.72 o 
  -4   8   8      560.61      477.84     30.31 o 
  -3   8   8      122.11      119.86     16.05 o 
  -2   8   8       22.73       18.31      9.06 o 
  -1   8   8      145.57      118.90     15.70 o 
   0   8   8        3.61        2.10      5.04 o 
   1   8   8      282.14      299.06     16.43 o 
   2   8   8      196.02      198.23     16.13 o 
   3   8   8       32.32       45.28      7.60 o 
   4   8   8      158.73      164.27     12.89 o 
   5   8   8       42.00       30.58      6.82 o 
   6   8   8       41.03       22.52      6.90 o 
   7   8   8       12.97       17.05      6.39 o 
   8   8   8       72.73       62.23      9.52 o 
   9   8   8       45.43       46.15      9.12 o 
  10   8   8        3.18        1.37      9.54 o 
  11   8   8       62.33       41.10     12.21 o 
  12   8   8       40.11       32.31     12.77 o 
  13   8   8       90.27      112.77     19.51 o 
 -12   9   8       40.74       54.33     14.96 o 
 -11   9   8       27.30       12.49     11.04 o 
 -10   9   8        1.32        0.00      6.91 o 
  -9   9   8       65.16       58.96     18.20 o 
  -8   9   8        7.87       13.59      6.95 o 
  -7   9   8       33.05       12.82     10.18 o 
  -6   9   8       75.06       59.26     13.13 o 
  -5   9   8       79.65       62.96     14.44 o 
  -4   9   8       68.09       74.93     14.72 o 
  -3   9   8       12.20       28.78     13.33 o 
  -2   9   8       11.02       27.22     11.55 o 
  -1   9   8      199.43      180.80     20.77 o 
   0   9   8      734.89      773.04     39.00 o 
   1   9   8       22.04       19.05     10.13 o 
   2   9   8       75.07       70.92     14.06 o 
   3   9   8        1.15        8.08      9.24 o 
   4   9   8        3.29        0.00     11.19 o 
   5   9   8       24.92        4.21      6.36 o 
   6   9   8      174.13      155.39     13.71 o 
   7   9   8      258.09      296.86     18.52 o 
   8   9   8       13.67       20.89      8.40 o 
   9   9   8      141.76      106.88     12.76 o 
  10   9   8        0.44       12.23     16.19 o 
  11   9   8       13.41       40.00     14.79 o 
  12   9   8      134.99      141.27     21.86 o 
 -10  10   8       96.28       90.46     12.97 o 
  -9  10   8        3.47       21.96     13.18 o 
  -8  10   8      158.12      114.64     18.92 o 
  -7  10   8      106.27       73.44     15.79 o 
  -6  10   8      167.37      153.59     20.38 o 
  -5  10   8      334.24      373.00     30.76 o 
  -4  10   8       58.82       90.47     17.21 o 
  -3  10   8      508.36      557.28     36.45 o 
  -2  10   8       48.62       64.90     16.56 o 
  -1  10   8       92.05      105.61     17.58 o 
   0  10   8       54.93       59.29     14.38 o 
   1  10   8       37.29       22.90     10.07 o 
   2  10   8      280.39      284.45     25.80 o 
   3  10   8        8.54       19.35      9.21 o 
   4  10   8       33.64       30.34     12.10 o 
   5  10   8        7.46       13.80      9.47 o 
   6  10   8       23.10       25.02     11.61 o 
   7  10   8      113.06      114.85     18.51 o 
   8  10   8       52.22       61.92     14.45 o 
   9  10   8      131.15      149.41     21.54 o 
  10  10   8       39.38       56.58     13.30 o 
  -7  11   8      230.22      261.54     28.27 o 
  -6  11   8      161.35      169.24     22.69 o 
  -5  11   8      103.03      146.75     21.80 o 
  -4  11   8      333.14      366.27     31.39 o 
  -3  11   8      133.75      181.38     23.38 o 
  -2  11   8      272.98      273.71     27.57 o 
  -1  11   8        5.37       16.02     10.00 o 
   0  11   8      130.65      120.06     19.11 o 
   1  11   8      372.45      386.78     31.76 o 
   2  11   8       14.93       29.92     12.76 o 
   3  11   8      477.02      547.64     37.34 o 
   4  11   8       22.78       20.92     13.30 o 
   5  11   8      219.50      247.09     26.04 o 
   6  11   8      117.67      121.27     19.77 o 
   7  11   8       16.24       19.77     12.62 o 
  -3  12   8       49.73       73.88     17.48 o 
  -2  12   8       13.09        0.00      9.00 o 
  -1  12   8       48.25       48.56     12.54 o 
   0  12   8       52.00       25.51     11.99 o 
   1  12   8        4.54        2.47     11.27 o 
   2  12   8      399.77      417.11     34.92 o 
   3  12   8       59.07       60.26     17.01 o 
 -17   1   9        4.58        0.00      6.56 o 
 -16   1   9      184.91      181.36     26.79 o 
 -15   1   9       17.68        7.66      9.77 o 
 -14   1   9      341.95      341.64     19.89 o 
 -13   1   9      515.37      536.97     25.99 o 
 -12   1   9       62.74       16.60      7.45 o 
 -11   1   9        1.85        0.00      6.18 o 
 -10   1   9       98.21       91.83      9.45 o 
  -9   1   9     1049.34     1066.80     24.89 o 
  -8   1   9       58.39       45.76      5.76 o 
  -7   1   9      985.34     1022.19     20.92 o 
  -6   1   9      254.96      228.19      7.92 o 
  -5   1   9      316.50      345.53      7.53 o 
  -4   1   9     1169.50     1156.42     13.96 o 
  -3   1   9     2958.34     2973.51     24.41 o 
  -2   1   9      960.04      899.85     13.44 o 
  -1   1   9     2209.23     2389.97     20.88 o 
   0   1   9        6.11        0.00      2.85 o 
   1   1   9     1158.30     1216.57     12.71 o 
   2   1   9      345.12      405.83      7.49 o 
   3   1   9     1375.48     1410.39     13.71 o 
   4   1   9      329.35      350.80      7.06 o 
   5   1   9     1085.43     1052.02     12.46 o 
   6   1   9     1370.71     1373.92     17.72 o 
   7   1   9     3009.76     2847.71     26.56 o 
   8   1   9      195.54      227.47      8.23 o 
   9   1   9     2109.50     2075.44     24.73 o 
  10   1   9       38.73       32.71      4.12 o 
  11   1   9       68.62       35.57      6.87 o 
  12   1   9        0.53        0.00      7.47 o 
  13   1   9       89.42       40.91      6.50 o 
  14   1   9        1.67        0.00      6.11 o 
  15   1   9       75.82       82.93     11.64 o 
  16   1   9       63.28       92.56     18.60 o 
  17   1   9       39.36       58.38     16.78 o 
 -17   2   9       78.13       63.47      8.55 o 
 -16   2   9      196.85      197.45     13.48 o 
 -15   2   9      302.26      264.35     14.54 o 
 -14   2   9      741.84      727.70     23.15 o 
 -13   2   9      575.87      616.87     20.30 o 
 -12   2   9       41.43       32.68      6.11 o 
 -11   2   9        8.02        1.39      4.36 o 
 -10   2   9        8.10       10.64      3.54 o 
  -9   2   9      352.19      412.28     12.47 o 
  -8   2   9     2180.64     2089.61     35.61 o 
  -7   2   9      111.71       63.91      5.07 o 
  -6   2   9     1172.79     1013.78     13.93 o 
  -5   2   9     2474.59     2453.41     19.29 o 
  -4   2   9     3733.92     3547.47     24.24 o 
  -3   2   9     1401.09     1513.31     17.53 o 
  -2   2   9     2019.83     2018.62     19.47 o 
  -1   2   9     2847.04     2778.35     29.27 o 
   0   2   9      145.86      160.58      6.45 o 
   1   2   9      543.81      559.60      9.56 o 
   2   2   9     1335.55     1334.88     14.94 o 
   3   2   9       31.25       28.02      2.65 o 
   4   2   9     1350.67     1339.17     15.57 o 
   5   2   9     2573.75     2624.58     23.62 o 
   6   2   9     7632.73     7564.33     42.25 o 
   7   2   9     3581.58     3509.42     37.96 o 
   8   2   9     2160.80     2049.31     27.85 o 
   9   2   9      198.33      210.25      8.46 o 
  10   2   9      467.77      423.81     13.38 o 
  11   2   9        4.38        0.00      6.23 o 
  12   2   9      504.93      454.24     25.13 o 
  13   2   9      154.22      121.73     17.45 o 
  14   2   9      498.37      429.76     22.45 o 
  15   2   9       72.80       72.35     10.92 o 
  16   2   9      225.73      253.98     19.09 o 
  17   2   9       55.84      107.72     13.73 o 
 -16   3   9       14.24       10.07      5.85 o 
 -15   3   9      214.63      213.98     13.43 o 
 -14   3   9      284.13      286.93     14.97 o 
 -13   3   9      313.02      340.16     15.55 o 
 -12   3   9      576.94      544.41     24.40 o 
 -11   3   9      247.27      246.84     18.50 o 
 -10   3   9       17.97       27.30      4.49 o 
  -9   3   9      319.18      304.67     11.02 o 
  -8   3   9        2.56        5.78      3.29 o 
  -7   3   9     1246.93     1241.62     21.06 o 
  -6   3   9        0.94        0.00      2.40 o 
  -5   3   9     1493.66     1442.28     16.72 o 
  -4   3   9      425.24      413.35      8.82 o 
  -3   3   9     1451.45     1432.30     17.57 o 
  -2   3   9     5333.78     4903.05     40.52 o 
  -1   3   9      331.01      294.93     11.50 o 
   0   3   9     3823.15     3879.31     60.76 o 
   1   3   9     3189.19     3220.49     32.92 o 
   2   3   9     1049.74     1213.13     15.44 o 
   3   3   9     2165.39     2106.16     22.20 o 
   4   3   9        3.78        0.00      2.75 o 
   5   3   9     5142.28     5163.84     45.01 o 
   6   3   9      594.78      556.97     11.97 o 
   7   3   9     2715.92     2788.13     34.77 o 
   8   3   9     2234.78     2287.16     32.35 o 
   9   3   9      435.53      414.24     13.06 o 
  10   3   9     2613.93     2622.44     33.24 o 
  11   3   9       39.15       35.43      7.16 o 
  12   3   9      107.18      106.58      8.84 o 
  13   3   9      432.44      415.17     17.62 o 
  14   3   9       22.49       12.93      5.16 o 
  15   3   9      325.76      348.28     21.24 o 
  16   3   9        0.05        4.73      6.86 o 
 -16   4   9       47.16       59.30      7.95 o 
 -15   4   9       28.96       26.57      7.26 o 
 -14   4   9       24.62       19.48      5.11 o 
 -13   4   9      241.54      240.28     15.31 o 
 -12   4   9       41.57       40.05      6.07 o 
 -11   4   9      214.71      236.02     10.77 o 
 -10   4   9        0.95        0.00      3.89 o 
  -9   4   9        9.58       11.63      4.84 o 
  -8   4   9      900.07      843.53     17.62 o 
  -7   4   9        8.88        9.87      3.27 o 
  -6   4   9     1589.61     1584.13     17.23 o 
  -5   4   9      189.28      191.68      6.60 o 
  -4   4   9     1373.05     1356.39     16.40 o 
  -3   4   9      399.67      393.71      9.60 o 
  -2   4   9       17.15       10.65      3.12 o 
  -1   4   9     3756.84     3518.87     31.74 o 
   0   4   9      461.20      474.56     10.60 o 
   1   4   9      664.58      662.97     11.25 o 
   2   4   9     2166.14     2292.93     35.17 o 
   3   4   9      205.66      211.75      7.48 o 
   4   4   9     1242.78     1206.16     17.48 o 
   5   4   9      264.41      241.79     11.01 o 
   6   4   9     1528.52     1481.12     32.51 o 
   7   4   9      594.01      602.95     14.92 o 
   8   4   9      255.22      258.56     13.74 o 
   9   4   9     1716.75     1659.79     30.19 o 
  10   4   9      362.77      365.98     15.16 o 
  11   4   9      575.37      616.86     21.41 o 
  12   4   9       42.67       68.22     10.59 o 
  13   4   9       75.02       64.61      8.23 o 
  14   4   9      178.75      190.39     12.79 o 
  15   4   9        0.02        1.98      7.91 o 
  16   4   9       71.05       81.06      9.77 o 
 -15   5   9        0.41        0.00     10.94 o 
 -14   5   9       13.12        7.50      9.36 o 
 -13   5   9       18.92        1.96      9.36 o 
 -12   5   9       29.98       18.15      7.55 o 
 -11   5   9      137.98      121.05     14.24 o 
 -10   5   9       15.50       11.46      6.42 o 
  -9   5   9        7.82        0.73      5.72 o 
  -8   5   9       10.09        6.70      5.63 o 
  -7   5   9      184.80      211.58      9.54 o 
  -6   5   9       12.51        8.53      3.41 o 
  -5   5   9       71.88       43.59      4.98 o 
  -4   5   9       24.52       18.24      5.89 o 
  -3   5   9      287.10      340.05     15.58 o 
  -2   5   9       74.87       73.24      6.48 o 
  -1   5   9      275.75      292.64     16.34 o 
   0   5   9     2419.72     2412.81     27.55 o 
   1   5   9      373.06      380.23     11.23 o 
   2   5   9     2823.42     2757.29     40.94 o 
   3   5   9        2.91        0.00      3.50 o 
   4   5   9     1494.94     1476.63     27.63 o 
   5   5   9       25.02       18.18      5.45 o 
   6   5   9       70.06       67.95      8.02 o 
   7   5   9       56.22       31.49      8.96 o 
   8   5   9       75.09       96.94     13.97 o 
   9   5   9       44.73       36.78     10.25 o 
  10   5   9        7.58       10.80      9.45 o 
  11   5   9        7.75       14.46      8.66 o 
  12   5   9      266.87      278.04     25.85 o 
  13   5   9        2.15        0.00     12.50 o 
  14   5   9       73.64       87.47     17.20 o 
  15   5   9        6.05        2.75     10.05 o 
 -15   6   9       18.24        7.37     11.26 o 
 -14   6   9       21.32       20.66     11.07 o 
 -13   6   9        0.64        0.00     10.99 o 
 -12   6   9        8.40        5.99      5.96 o 
 -11   6   9        3.04        7.53      9.72 o 
 -10   6   9       50.65       69.00      9.68 o 
  -9   6   9      191.05      201.64     14.33 o 
  -8   6   9       43.12       82.97      8.36 o 
  -7   6   9      228.15      202.43     11.55 o 
  -6   6   9     1484.82     1422.26     42.14 o 
  -5   6   9        7.94        1.53      4.60 o 
  -4   6   9     2123.59     2052.11     40.27 o 
  -3   6   9      672.71      621.48     22.09 o 
  -2   6   9       15.30       15.98      4.63 o 
  -1   6   9      101.62      100.28      7.60 o 
   0   6   9       11.89       22.72      3.81 o 
   1   6   9       12.40       17.23      3.60 o 
   2   6   9      143.52      135.11      7.47 o 
   3   6   9      542.75      493.44     13.71 o 
   4   6   9      105.54      112.52      8.93 o 
   5   6   9      321.55      326.45     16.38 o 
   6   6   9      427.58      424.45     27.64 o 
   7   6   9       24.32       42.73     11.05 o 
   8   6   9      752.56      745.51     37.79 o 
   9   6   9       99.91      122.42     16.90 o 
  10   6   9      124.35      141.06     18.49 o 
  11   6   9        3.32        8.38     10.55 o 
  12   6   9        0.90        4.82      9.35 o 
  13   6   9       15.78       13.03     10.16 o 
  14   6   9       43.81       41.21     14.39 o 
 -14   7   9       45.52       60.89     16.59 o 
 -13   7   9       42.83       68.25     16.00 o 
 -12   7   9       68.65       38.28     12.82 o 
 -11   7   9        1.69        1.30      8.61 o 
 -10   7   9        1.27       15.79     10.15 o 
  -9   7   9      201.42      185.79     20.57 o 
  -8   7   9      187.29      139.18     10.36 o 
  -7   7   9      170.55      173.77     11.11 o 
  -6   7   9      956.05      906.59     29.18 o 
  -5   7   9      728.26      706.86     35.83 o 
  -4   7   9      530.11      621.20     32.91 o 
  -3   7   9      933.99      997.04     40.79 o 
  -2   7   9     1036.40     1022.26     40.71 o 
  -1   7   9     1052.69      964.51     39.06 o 
   0   7   9      431.67      461.20     19.33 o 
   1   7   9       27.05        9.83      4.19 o 
   2   7   9      132.56      115.84      8.66 o 
   3   7   9      872.75      932.49     22.71 o 
   4   7   9      119.03      121.93      8.97 o 
   5   7   9     1788.51     1790.31     38.99 o 
   6   7   9      114.29      155.96     20.03 o 
   7   7   9      957.10     1019.75     45.19 o 
   8   7   9       69.93       64.59     13.68 o 
   9   7   9       64.31       31.15     12.35 o 
  10   7   9      311.61      347.77     28.83 o 
  11   7   9       11.45        2.83      9.11 o 
  12   7   9       34.84       40.48     12.77 o 
  13   7   9       27.69       15.27     11.83 o 
  14   7   9       16.80       10.98     11.07 o 
 -13   8   9       73.60       73.67     15.81 o 
 -12   8   9        1.76        0.00     10.36 o 
 -11   8   9      183.29      190.87     23.43 o 
 -10   8   9       46.04       26.87     10.90 o 
  -9   8   9      130.59      121.60     13.41 o 
  -8   8   9      331.18      384.68     35.16 o 
  -7   8   9        4.72        4.17     13.14 o 
  -6   8   9       12.71       17.31      9.76 o 
  -5   8   9      392.32      402.63     29.10 o 
  -4   8   9        4.26       23.68     10.28 o 
  -3   8   9      721.98      748.14     37.34 o 
  -2   8   9       29.41       26.05     10.26 o 
  -1   8   9       49.34       38.32      9.65 o 
   0   8   9       19.08       65.05     13.12 o 
   1   8   9      468.06      503.88     21.34 o 
   2   8   9      988.09      916.44     28.67 o 
   3   8   9      195.53      193.19     14.22 o 
   4   8   9     1634.94     1666.45     39.51 o 
   5   8   9       53.94       75.67      9.78 o 
   6   8   9      680.03      681.11     25.90 o 
   7   8   9      569.87      547.43     23.97 o 
   8   8   9       91.38       89.20     16.39 o 
   9   8   9      274.56      286.39     27.28 o 
  10   8   9        0.28       26.64     12.03 o 
  11   8   9      145.39      161.09     21.40 o 
  12   8   9       86.33       52.36     14.75 o 
 -11   9   9        9.79       23.82     12.57 o 
 -10   9   9      146.73      174.94     16.34 o 
  -9   9   9       39.46       24.97      8.85 o 
  -8   9   9      300.43      233.02     25.45 o 
  -7   9   9       33.83       34.54     12.86 o 
  -6   9   9        0.25        0.00     10.36 o 
  -5   9   9        7.86       24.21     11.89 o 
  -4   9   9      328.07      315.26     26.74 o 
  -3   9   9       83.05       86.39     15.97 o 
  -2   9   9      557.79      650.35     36.24 o 
  -1   9   9      388.04      373.54     27.63 o 
   0   9   9      431.50      496.53     32.00 o 
   1   9   9      968.75      902.29     42.81 o 
   2   9   9      723.31      695.51     26.50 o 
   3   9   9      358.04      424.31     20.93 o 
   4   9   9      629.34      679.56     26.79 o 
   5   9   9      160.02      145.28     19.70 o 
   6   9   9       29.61       31.13      7.93 o 
   7   9   9      118.61      119.49     16.81 o 
   8   9   9      141.25      115.49     17.12 o 
   9   9   9        4.03        3.84      8.59 o 
  10   9   9      232.11      289.94     29.41 o 
  11   9   9       90.44      120.08     20.27 o 
  -9  10   9       86.08       92.13     17.69 o 
  -8  10   9       11.72        8.28     10.80 o 
  -7  10   9       65.70       83.97     17.33 o 
  -6  10   9        0.60        2.40     11.24 o 
  -5  10   9       12.30        5.58      9.46 o 
  -4  10   9        6.84       21.69     12.34 o 
  -3  10   9      219.83      252.32     25.75 o 
  -2  10   9       20.13       23.31     12.44 o 
  -1  10   9      321.81      333.87     28.92 o 
   0  10   9      203.78      208.79     23.30 o 
   1  10   9      290.05      275.77     25.68 o 
   2  10   9      282.33      263.94     25.40 o 
   3  10   9      324.03      315.83     27.62 o 
   4  10   9       99.30      122.54     18.79 o 
   5  10   9      439.21      493.44     34.45 o 
   6  10   9       33.30       14.11     10.37 o 
   7  10   9        4.36        0.00      9.75 o 
   8  10   9        7.72        4.97      6.95 o 
   9  10   9      142.04      137.50     14.85 o 
  -7  11   9        2.66       15.42     12.22 o 
  -6  11   9       18.72       29.96     14.40 o 
  -5  11   9        4.26        7.60     10.53 o 
  -4  11   9        9.25        0.00      9.08 o 
  -3  11   9        7.69        5.24     10.42 o 
  -2  11   9        0.34        2.43     10.14 o 
  -1  11   9        3.08       10.82      9.92 o 
   0  11   9        1.62        0.68     10.79 o 
   1  11   9        8.50        2.02     10.01 o 
   2  11   9        4.36       24.18     11.82 o 
   3  11   9       25.83       20.57     13.13 o 
   4  11   9       21.16       12.29      9.98 o 
   5  11   9       23.29       32.74     14.02 o 
   6  11   9        8.67        0.00     10.37 o 
   7  11   9        8.25       15.81     12.48 o 
  -1  12   9       13.12        0.00     10.54 o 
   0  12   9       31.50       28.34     13.18 o 
   1  12   9       55.86       53.66     15.62 o 
 -17   0  10        0.34        0.00      8.33 o 
 -16   0  10       89.70       68.73     15.87 o 
 -15   0  10       98.52       90.79     17.28 o 
 -14   0  10        7.06        5.47      8.14 o 
 -13   0  10     1342.12     1433.82     54.94 o 
 -12   0  10      121.12      129.23     16.95 o 
 -11   0  10     1515.68     1411.16     51.16 o 
 -10   0  10      188.73      185.01     18.98 o 
  -9   0  10     5576.29     5888.30     96.46 o 
  -8   0  10     2183.41     2216.41     39.95 o 
  -7   0  10     1706.38     1735.75     36.17 o 
  -6   0  10       96.25      115.72      7.42 o 
  -5   0  10      141.85      128.68      7.55 o 
  -4   0  10     1101.13     1031.62     19.51 o 
  -3   0  10     2978.71     2915.83     40.49 o 
  -2   0  10        9.40       26.35      5.45 o 
  -1   0  10    11164.10    11599.10    114.81 o 
   0   0  10     1734.15     1679.63     43.64 o 
   1   0  10    19004.64    19019.16     79.91 o 
   2   0  10      763.93      723.92     15.91 o 
   3   0  10     1919.85     1835.30     25.45 o 
   4   0  10     1648.98     1669.58     20.70 o 
   5   0  10      987.09      936.88     15.99 o 
   6   0  10      120.95      114.86     10.96 o 
   7   0  10       74.26       69.30      5.87 o 
   8   0  10       92.60       90.95      9.16 o 
   9   0  10      300.24      259.40     14.76 o 
  10   0  10      387.48      337.55     25.27 o 
  11   0  10       78.08       83.99     14.19 o 
  12   0  10       32.84        0.00     10.62 o 
  13   0  10      994.52      670.14     38.26 o 
  14   0  10      325.67      148.88     19.46 o 
  15   0  10      195.99      129.10     19.42 o 
  16   0  10      151.08      132.70     20.99 o 
 -16   1  10        0.27        6.21     11.39 o 
 -15   1  10      124.73      130.96     13.34 o 
 -14   1  10      310.71      343.62     25.06 o 
 -13   1  10      174.97      149.71     13.60 o 
 -12   1  10     1106.40     1165.16     33.96 o 
 -11   1  10      106.93       95.73     10.26 o 
 -10   1  10     1253.08     1294.87     33.42 o 
  -9   1  10      357.49      363.92     14.81 o 
  -8   1  10      458.01      479.74     15.78 o 
  -7   1  10     1661.12     1655.74     23.61 o 
  -6   1  10      874.61      812.36     13.00 o 
  -5   1  10      442.70      383.45      9.62 o 
  -4   1  10     1770.88     1885.29     18.65 o 
  -3   1  10      399.72      340.16      7.99 o 
  -2   1  10      869.29      765.88     13.09 o 
  -1   1  10        0.85        0.00      4.17 o 
   0   1  10     2756.07     2813.47     36.95 o 
   1   1  10        7.99       22.07      2.31 o 
   2   1  10     3957.92     4053.97     35.59 o 
   3   1  10      974.06      970.35     13.24 o 
   4   1  10     2606.75     2562.18     21.88 o 
   5   1  10      507.41      489.04      9.88 o 
   6   1  10      516.99      479.89     10.97 o 
   7   1  10       28.91       31.31      3.65 o 
   8   1  10      258.37      227.06      8.38 o 
   9   1  10       71.84       86.18      5.87 o 
  10   1  10       56.58       45.95      6.11 o 
  11   1  10        1.65        0.00      6.29 o 
  12   1  10      152.57      139.32     17.57 o 
  13   1  10       52.03       43.02      7.63 o 
  14   1  10      521.20      411.04     22.52 o 
  15   1  10      258.45      182.43     16.24 o 
  16   1  10        8.83       11.62      6.60 o 
 -16   2  10       95.05      102.71     12.78 o 
 -15   2  10        3.24        2.99      7.49 o 
 -14   2  10       93.53       80.66     10.97 o 
 -13   2  10      236.81      239.86     16.65 o 
 -12   2  10       43.69       50.90      8.56 o 
 -11   2  10       28.24        9.87      5.45 o 
 -10   2  10       82.43       87.96      8.02 o 
  -9   2  10       18.19       12.31      4.41 o 
  -8   2  10      712.18      777.54     19.75 o 
  -7   2  10      358.61      407.71     11.85 o 
  -6   2  10     1499.59     1546.99     18.03 o 
  -5   2  10      175.32      158.73      5.30 o 
  -4   2  10     1267.86     1225.63     14.93 o 
  -3   2  10      123.25      141.43      5.88 o 
  -2   2  10      156.35      140.33      5.69 o 
  -1   2  10        6.14        0.00      2.74 o 
   0   2  10      540.76      588.17     14.43 o 
   1   2  10       98.84       95.25      4.44 o 
   2   2  10     1434.66     1496.87     21.52 o 
   3   2  10        5.44        0.90      2.27 o 
   4   2  10      420.72      416.23      9.23 o 
   5   2  10       58.80       50.99      7.59 o 
   6   2  10       21.74       28.39      5.04 o 
   7   2  10      589.94      615.67     16.41 o 
   8   2  10       15.78        7.91      4.09 o 
   9   2  10     1251.05     1219.33     23.72 o 
  10   2  10      236.02      216.73     11.87 o 
  11   2  10      210.71      197.38     11.73 o 
  12   2  10      133.50      106.20     13.62 o 
  13   2  10        0.37        0.00      5.67 o 
  14   2  10       54.76       40.60      6.57 o 
  15   2  10        1.36        0.00      5.93 o 
  16   2  10       30.69       44.89      8.63 o 
 -16   3  10        5.57        4.36      5.21 o 
 -15   3  10       98.38      112.81     10.50 o 
 -14   3  10        0.32        4.06      4.68 o 
 -13   3  10        7.50        0.00      5.36 o 
 -12   3  10        7.13        0.00      6.14 o 
 -11   3  10        2.88        0.00      4.00 o 
 -10   3  10      395.29      408.12     13.48 o 
  -9   3  10       38.48       26.11      4.19 o 
  -8   3  10      146.18      116.69      6.91 o 
  -7   3  10      119.28      114.38      6.74 o 
  -6   3  10        0.01        0.00      2.46 o 
  -5   3  10      272.17      294.24      8.68 o 
  -4   3  10      654.09      687.62     11.85 o 
  -3   3  10      503.10      455.76     10.56 o 
  -2   3  10      549.74      564.33     10.22 o 
  -1   3  10      369.16      378.80     10.28 o 
   0   3  10        0.20        0.00      2.29 o 
   1   3  10        0.94        3.11      2.35 o 
   2   3  10     2464.49     2496.33     22.08 o 
   3   3  10      107.13      125.46      6.57 o 
   4   3  10      952.98     1003.62     14.54 o 
   5   3  10       82.71       74.08      4.57 o 
   6   3  10        0.13        0.00      4.72 o 
   7   3  10       22.21       34.16      4.74 o 
   8   3  10       74.95       68.11      5.92 o 
   9   3  10      148.52      155.28     11.26 o 
  10   3  10        0.04        8.69      7.52 o 
  11   3  10      555.52      502.00     18.21 o 
  12   3  10       40.96       35.39      6.14 o 
  13   3  10       23.64       11.85      6.88 o 
  14   3  10      101.47       97.59      9.68 o 
  15   3  10        0.29        5.67      8.91 o 
  16   3  10        2.97       12.02      6.77 o 
 -15   4  10        3.43        0.00      5.54 o 
 -14   4  10       28.68       27.54      8.45 o 
 -13   4  10      301.45      330.03     15.64 o 
 -12   4  10        2.19        0.00      4.86 o 
 -11   4  10      957.79      913.37     21.04 o 
 -10   4  10        1.91        0.69      3.84 o 
  -9   4  10      698.23      691.25     17.09 o 
  -8   4  10      129.81      111.68      7.01 o 
  -7   4  10      163.80      137.52      6.63 o 
  -6   4  10       39.96       52.84      3.85 o 
  -5   4  10      289.01      276.41      8.04 o 
  -4   4  10      173.29      173.07      7.05 o 
  -3   4  10     1839.66     1931.29     21.91 o 
  -2   4  10      421.85      409.98      9.13 o 
  -1   4  10     1052.60      934.57     22.66 o 
   0   4  10       91.60       81.79      5.43 o 
   1   4  10      940.80      876.73     16.24 o 
   2   4  10     1969.04     1978.84     22.71 o 
   3   4  10       20.27       24.49      5.67 o 
   4   4  10     1929.91     2057.10     24.25 o 
   5   4  10     1142.15     1137.59     18.09 o 
   6   4  10        1.98        0.68      4.30 o 
   7   4  10      860.75      804.02     31.20 o 
   8   4  10       14.93        3.80      5.05 o 
   9   4  10      232.01      215.05     12.80 o 
  10   4  10      160.37      181.04     11.26 o 
  11   4  10      405.81      431.15     17.40 o 
  12   4  10      159.75      157.74     11.36 o 
  13   4  10       37.41       52.41      8.21 o 
  14   4  10      118.45      136.09     16.61 o 
  15   4  10       24.61       10.54      6.86 o 
 -15   5  10       20.88       13.47      9.92 o 
 -14   5  10      144.30      148.80     19.86 o 
 -13   5  10        2.56        0.00      8.53 o 
 -12   5  10      545.74      556.61     28.28 o 
 -11   5  10      174.93      178.08     14.63 o 
 -10   5  10     1464.27     1467.52     68.45 o 
  -9   5  10      153.35      153.52     12.76 o 
  -8   5  10      726.87      767.84     42.33 o 
  -7   5  10      754.22      755.73     17.77 o 
  -6   5  10     1305.99     1245.05     22.37 o 
  -5   5  10     2244.13     2151.10     32.25 o 
  -4   5  10      959.52      943.15     26.95 o 
  -3   5  10      442.99      470.98     15.67 o 
  -2   5  10     2951.45     2808.48     31.36 o 
  -1   5  10        0.50        2.21      3.39 o 
   0   5  10      666.50      654.85     13.56 o 
   1   5  10      246.12      250.36      8.61 o 
   2   5  10      190.43      180.78      8.02 o 
   3   5  10      645.60      672.00     17.02 o 
   4   5  10      210.95      175.87      8.67 o 
   5   5  10      312.03      324.84     11.57 o 
   6   5  10       28.23       21.68      8.78 o 
   7   5  10      143.27      143.75     17.74 o 
   8   5  10       64.79       83.08     13.47 o 
   9   5  10      123.24      105.21     16.30 o 
  10   5  10      410.84      439.36     30.75 o 
  11   5  10       16.00        8.27      9.83 o 
  12   5  10       34.37       48.09     13.65 o 
  13   5  10       99.14       91.33     17.19 o 
  14   5  10      204.59      251.13     26.92 o 
  15   5  10      170.16      207.68     25.01 o 
 -14   6  10       32.31       48.44     15.42 o 
 -13   6  10      214.46      201.23     23.68 o 
 -12   6  10       68.09       77.46     10.93 o 
 -11   6  10      553.00      567.97     25.09 o 
 -10   6  10      277.59      239.23     16.36 o 
  -9   6  10      661.11      649.35     25.61 o 
  -8   6  10     1177.59     1093.62     30.97 o 
  -7   6  10      688.00      603.86     23.31 o 
  -6   6  10     1359.04     1373.89     28.40 o 
  -5   6  10      149.21      153.83     13.04 o 
  -4   6  10     2614.64     2579.07     63.73 o 
  -3   6  10      921.50      851.43     30.12 o 
  -2   6  10       96.42       97.16      7.69 o 
  -1   6  10      261.30      259.60     11.84 o 
   0   6  10      689.16      691.65     16.27 o 
   1   6  10      529.49      505.81     14.05 o 
   2   6  10        0.96        0.00      3.70 o 
   3   6  10        8.67       10.38      3.63 o 
   4   6  10      317.89      378.29     20.83 o 
   5   6  10       67.74       75.80     14.62 o 
   6   6  10      251.77      297.65     24.16 o 
   7   6  10      187.42      232.45     22.96 o 
   8   6  10      674.33      683.74     38.46 o 
   9   6  10      571.08      593.56     35.94 o 
  10   6  10       12.11        0.00     11.15 o 
  11   6  10      237.40      251.51     25.27 o 
  12   6  10        4.45        0.00     11.28 o 
  13   6  10      117.58      130.73     20.58 o 
  14   6  10       27.89       33.53     13.92 o 
 -13   7  10      100.61      100.94     17.83 o 
 -12   7  10       32.85       19.32     11.85 o 
 -11   7  10       99.68      103.33     14.00 o 
 -10   7  10      107.36       91.24     12.57 o 
  -9   7  10       27.73       37.81      8.13 o 
  -8   7  10       47.32       63.78      8.16 o 
  -7   7  10      719.00      648.81     20.67 o 
  -6   7  10      139.96      137.45     18.13 o 
  -5   7  10     1160.17     1077.34     44.91 o 
  -4   7  10      215.88      204.78     20.40 o 
  -3   7  10      332.85      282.11     22.51 o 
  -2   7  10       17.71        3.90      8.26 o 
  -1   7  10      102.05       71.53     13.02 o 
   0   7  10       78.40       50.53      9.44 o 
   1   7  10       43.40       31.40      6.92 o 
   2   7  10       37.95       28.96      6.45 o 
   3   7  10      224.90      154.02     12.30 o 
   4   7  10        2.02        0.00      6.06 o 
   5   7  10      329.01      407.47     29.07 o 
   6   7  10       31.33        4.73      9.21 o 
   7   7  10      676.80      727.95     39.35 o 
   8   7  10      368.95      407.13     31.05 o 
   9   7  10      269.12      295.50     27.08 o 
  10   7  10      356.47      327.81     29.12 o 
  11   7  10        1.27        0.00     13.03 o 
  12   7  10        7.70        0.00     11.67 o 
  13   7  10       15.38       32.35     11.98 o 
 -12   8  10      105.70       72.17     16.20 o 
 -11   8  10       57.47       45.06     13.87 o 
 -10   8  10       20.42       30.26     11.21 o 
  -9   8  10      124.56      107.29     12.28 o 
  -8   8  10       23.65       33.57      9.26 o 
  -7   8  10       38.75       26.58     12.30 o 
  -6   8  10      323.49      336.84     27.63 o 
  -5   8  10       51.11       44.86     12.21 o 
  -4   8  10      952.53      940.28     42.95 o 
  -3   8  10      191.30      170.98     19.54 o 
  -2   8  10        0.26        0.00     11.06 o 
  -1   8  10       49.94       36.49     10.21 o 
   0   8  10       21.52        0.00      7.98 o 
   1   8  10       81.81       84.97     10.13 o 
   2   8  10        0.47        0.00      7.00 o 
   3   8  10        0.60        1.58      6.03 o 
   4   8  10       65.08       65.06      9.43 o 
   5   8  10        2.07        0.00      6.84 o 
   6   8  10       26.14       14.18     11.57 o 
   7   8  10       27.91       35.12     12.02 o 
   8   8  10      331.82      369.80     30.79 o 
   9   8  10       55.54      103.65     18.53 o 
  10   8  10       44.90       46.04     13.13 o 
  11   8  10        0.43        3.43     11.25 o 
  12   8  10        2.00        0.00     12.42 o 
 -10   9  10       75.45       82.93     12.92 o 
  -9   9  10       63.70       51.33     10.26 o 
  -8   9  10      101.15      119.26     19.85 o 
  -7   9  10       45.39       49.21     13.43 o 
  -6   9  10        0.00       11.30     10.23 o 
  -5   9  10       42.73       40.72     11.60 o 
  -4   9  10        0.09        0.00     10.39 o 
  -3   9  10       80.36       80.70     16.20 o 
  -2   9  10        1.87        2.68      8.75 o 
  -1   9  10        0.12        0.00      9.22 o 
   0   9  10       48.58       45.34     13.21 o 
   1   9  10       98.99      125.12     17.53 o 
   2   9  10       70.40       85.94     11.14 o 
   3   9  10       33.03       36.33      8.69 o 
   4   9  10       36.13       47.63     12.68 o 
   5   9  10      205.14      167.74     14.74 o 
   6   9  10      193.60      174.96     14.84 o 
   7   9  10        5.11        0.23     10.79 o 
   8   9  10       39.03       49.96     14.07 o 
   9   9  10        5.39       13.48     11.33 o 
  10   9  10        1.57       12.45     10.92 o 
  -8  10  10      275.77      267.42     28.23 o 
  -7  10  10       16.01       30.54     12.16 o 
  -6  10  10      227.15      237.55     26.04 o 
  -5  10  10        9.61       19.01     12.53 o 
  -4  10  10      425.71      420.71     32.52 o 
  -3  10  10        0.51        0.00     10.11 o 
  -2  10  10      166.55      159.87     20.56 o 
  -1  10  10       81.43       80.51     16.27 o 
   0  10  10       13.29       22.98     11.73 o 
   1  10  10       43.33       58.65     14.75 o 
   2  10  10       93.46       80.39     16.40 o 
   3  10  10       27.05       41.53     13.55 o 
   4  10  10       34.66       32.92     12.59 o 
   5  10  10       81.87       50.43     13.06 o 
   6  10  10       68.85       47.69      9.80 o 
   7  10  10       97.61       86.12     12.04 o 
   8  10  10       76.09       87.20     16.87 o 
  -6  11  10        3.61        3.58     11.84 o 
  -5  11  10      425.78      467.85     36.86 o 
  -4  11  10        6.05        0.00     10.80 o 
  -3  11  10      402.51      407.70     33.53 o 
  -2  11  10       61.07       56.81     15.57 o 
  -1  11  10      143.51      160.99     22.35 o 
   0  11  10       37.83        2.22     10.62 o 
   1  11  10       47.36       44.49     13.93 o 
   2  11  10       11.34        3.27     10.63 o 
   3  11  10       63.50       74.32     16.61 o 
   4  11  10       19.87       12.95      9.57 o 
   5  11  10       53.07       90.69     17.50 o 
 -16   1  11        0.22        8.23      7.62 o 
 -15   1  11      251.47      253.56     18.70 o 
 -14   1  11        0.45        1.87      9.49 o 
 -13   1  11      198.85      165.32     14.29 o 
 -12   1  11        0.90        0.25     12.10 o 
 -11   1  11      909.73      919.37     30.11 o 
 -10   1  11      125.96       98.12     11.00 o 
  -9   1  11      248.14      237.17     12.02 o 
  -8   1  11        5.45        5.19      4.47 o 
  -7   1  11      614.86      619.22     16.58 o 
  -6   1  11        0.76        0.57      3.27 o 
  -5   1  11     1278.49     1305.55     15.32 o 
  -4   1  11       35.82       37.38      3.37 o 
  -3   1  11     1756.25     1709.23     18.40 o 
  -2   1  11      104.90      103.08      5.47 o 
  -1   1  11     3110.17     3007.74     35.52 o 
   0   1  11        7.40       23.30      4.72 o 
   1   1  11     2191.11     2461.87     27.41 o 
   2   1  11      261.43      237.33      7.84 o 
   3   1  11       75.61       79.98      4.83 o 
   4   1  11      249.59      259.39      7.54 o 
   5   1  11     2435.93     2472.32     27.47 o 
   6   1  11        4.83        1.24      4.78 o 
   7   1  11       37.87       36.90      4.24 o 
   8   1  11       16.68       14.77      3.94 o 
   9   1  11      266.86      255.05      9.49 o 
  10   1  11       58.01       58.05      7.22 o 
  11   1  11       83.25       96.27      8.47 o 
  12   1  11       42.26       53.79     10.07 o 
  13   1  11       66.17       40.47     10.10 o 
  14   1  11       18.93        0.13      6.71 o 
  15   1  11       10.31        0.00      6.44 o 
  16   1  11        8.16        0.00      7.66 o 
 -16   2  11      160.86      174.22     16.03 o 
 -15   2  11        0.73        0.18      7.39 o 
 -14   2  11      427.41      449.00     31.34 o 
 -13   2  11       78.31       66.14      9.86 o 
 -12   2  11      848.86      870.95     38.87 o 
 -11   2  11      107.59       76.54      9.54 o 
 -10   2  11      757.85      753.76     21.46 o 
  -9   2  11       35.17       45.26      7.69 o 
  -8   2  11       69.45       81.91      7.48 o 
  -7   2  11       61.34       32.17      4.63 o 
  -6   2  11     1768.95     1692.63     19.52 o 
  -5   2  11       78.31       60.46      6.05 o 
  -4   2  11     1985.08     1912.40     32.17 o 
  -3   2  11     1454.53     1471.52     21.82 o 
  -2   2  11     6007.07     5870.31     42.71 o 
  -1   2  11      762.50      757.50     22.36 o 
   0   2  11     3653.08     3495.22     47.88 o 
   1   2  11       64.49       76.22      4.88 o 
   2   2  11      233.37      242.02     10.37 o 
   3   2  11      517.24      568.09     10.96 o 
   4   2  11      397.09      403.86     11.62 o 
   5   2  11      655.97      669.30     15.46 o 
   6   2  11     3562.50     3637.96     35.98 o 
   7   2  11      466.31      455.06     16.89 o 
   8   2  11     3720.56     3632.59     38.13 o 
   9   2  11      525.60      512.17     29.31 o 
  10   2  11     1604.98     1523.76     30.81 o 
  11   2  11      114.58      126.50     11.51 o 
  12   2  11      464.94      454.60     25.42 o 
  13   2  11        1.47        0.00      6.96 o 
  14   2  11        8.73        0.00     12.45 o 
  15   2  11       27.81       22.50      5.72 o 
  16   2  11       57.85       61.79     16.04 o 
 -15   3  11      160.42      179.06     18.26 o 
 -14   3  11        5.30        0.00      7.35 o 
 -13   3  11       56.87       53.71     13.50 o 
 -12   3  11      246.64      274.95     17.46 o 
 -11   3  11      530.07      570.55     29.40 o 
 -10   3  11       40.24       35.25      6.54 o 
  -9   3  11      353.67      349.34     12.42 o 
  -8   3  11       88.68       79.16      8.33 o 
  -7   3  11      191.87      192.62     11.77 o 
  -6   3  11      332.69      376.46      9.56 o 
  -5   3  11     1597.40     1650.39     21.02 o 
  -4   3  11      230.21      188.80      8.05 o 
  -3   3  11     3970.38     3885.28     31.54 o 
  -2   3  11      375.40      434.52     10.56 o 
  -1   3  11     2709.61     2677.10     33.09 o 
   0   3  11     2066.72     2108.31     46.97 o 
   1   3  11      754.96      749.93     13.85 o 
   2   3  11     1434.25     1291.30     16.63 o 
   3   3  11        3.96        0.07      2.63 o 
   4   3  11      661.52      745.96     13.03 o 
   5   3  11     2564.55     2668.00     31.07 o 
   6   3  11      129.33      135.22      7.00 o 
   7   3  11      802.47      861.34     18.54 o 
   8   3  11        1.81        0.00      5.29 o 
   9   3  11     3352.97     3149.09     43.52 o 
  10   3  11      449.80      421.54     16.86 o 
  11   3  11      829.92      748.86     22.95 o 
  12   3  11      258.02      256.17     14.03 o 
  13   3  11       24.98       12.73      7.69 o 
  14   3  11        9.47        4.06      8.99 o 
  15   3  11       11.97        1.39      5.49 o 
 -15   4  11        0.81        0.00      7.00 o 
 -14   4  11       63.94       47.52      6.72 o 
 -13   4  11       85.17       79.71     10.84 o 
 -12   4  11        4.63        0.00      4.81 o 
 -11   4  11       80.57      100.07      7.86 o 
 -10   4  11       37.58       41.71      5.34 o 
  -9   4  11      847.36      839.75     19.38 o 
  -8   4  11       18.49        8.40      3.75 o 
  -7   4  11       13.70       12.06      4.17 o 
  -6   4  11       62.24       36.48      3.48 o 
  -5   4  11      358.18      323.53      9.01 o 
  -4   4  11      764.85      775.53     14.85 o 
  -3   4  11        7.70        4.43      2.93 o 
  -2   4  11     2186.42     2048.62     26.15 o 
  -1   4  11      911.69      894.24     17.17 o 
   0   4  11      231.85      211.32     14.72 o 
   1   4  11     1318.71     1426.80     22.51 o 
   2   4  11       27.99       15.30      3.80 o 
   3   4  11     1547.50     1638.19     21.75 o 
   4   4  11      666.45      668.47     14.19 o 
   5   4  11      545.12      514.37     12.64 o 
   6   4  11      188.27      219.25     11.08 o 
   7   4  11      137.86      143.99     23.33 o 
   8   4  11      103.53       65.14      8.62 o 
   9   4  11        6.08        0.00      7.45 o 
  10   4  11      337.54      361.09     27.69 o 
  11   4  11      271.22      256.62     17.01 o 
  12   4  11       19.79       24.39      8.00 o 
  13   4  11       51.19       36.93     10.39 o 
  14   4  11        8.38       12.13      6.97 o 
  15   4  11       23.59       21.17      8.38 o 
 -14   5  11        2.71        0.00      9.03 o 
 -13   5  11       16.88       22.32     10.63 o 
 -12   5  11       33.46       16.82      7.34 o 
 -11   5  11        7.48        7.63      8.62 o 
 -10   5  11       47.92       92.91     11.27 o 
  -9   5  11      460.87      436.06     20.94 o 
  -8   5  11     1121.40     1069.65     36.46 o 
  -7   5  11      720.23      710.67     24.72 o 
  -6   5  11     1330.72     1296.02     27.20 o 
  -5   5  11       93.51       97.54      8.40 o 
  -4   5  11     1926.02     1872.44     31.70 o 
  -3   5  11      354.09      315.06     13.32 o 
  -2   5  11      103.15       97.02      6.64 o 
  -1   5  11      169.17      149.62      7.81 o 
   0   5  11      955.46      856.86     17.86 o 
   1   5  11      150.20      109.63      7.23 o 
   2   5  11     1804.59     1722.65     26.19 o 
   3   5  11       47.16       47.60      5.32 o 
   4   5  11     1389.11     1469.15     24.58 o 
   5   5  11       22.65       19.36      5.22 o 
   6   5  11        8.10        8.39      8.23 o 
   7   5  11       31.20       36.59     11.16 o 
   8   5  11        0.01        0.00      8.91 o 
   9   5  11        0.80        0.00     10.70 o 
  10   5  11        0.23        0.00      9.42 o 
  11   5  11        2.15        0.00      9.06 o 
  12   5  11        3.04        3.72      9.75 o 
  13   5  11       26.29       31.18     13.21 o 
  14   5  11       47.70       53.01     15.80 o 
 -14   6  11       90.62      104.62     19.64 o 
 -13   6  11        2.31        8.45      9.30 o 
 -12   6  11        3.82        5.25      6.53 o 
 -11   6  11        2.71        5.43      6.82 o 
 -10   6  11        0.24        0.00      6.95 o 
  -9   6  11       22.73       25.20     11.05 o 
  -8   6  11      290.05      247.59     16.08 o 
  -7   6  11       84.54       87.60      8.47 o 
  -6   6  11       84.38       89.70     10.87 o 
  -5   6  11      117.66      117.74     19.74 o 
  -4   6  11     1029.85     1043.86     30.56 o 
  -3   6  11      170.91      222.91     29.38 o 
  -2   6  11      931.94      957.74     34.62 o 
  -1   6  11        0.74        2.94      8.18 o 
   0   6  11      263.58      256.98     12.12 o 
   1   6  11      631.06      634.02     16.23 o 
   2   6  11       18.56       29.75      6.72 o 
   3   6  11      556.26      525.73     22.29 o 
   4   6  11       15.94       16.69      7.53 o 
   5   6  11       84.14       65.38     11.14 o 
   6   6  11      105.72      109.51     17.57 o 
   7   6  11       19.26       13.15      9.10 o 
   8   6  11      400.60      350.02     28.40 o 
   9   6  11       65.70       50.85     13.24 o 
  10   6  11       80.26       89.19     17.70 o 
  11   6  11        3.97       10.59      9.94 o 
  12   6  11      112.73      139.52     20.63 o 
  13   6  11       11.16        0.00      9.89 o 
 -13   7  11       67.23       58.05     15.22 o 
 -12   7  11       18.53       23.61      8.08 o 
 -11   7  11      106.68      105.82     18.47 o 
 -10   7  11       98.30       94.50     11.91 o 
  -9   7  11        7.98       11.84      8.41 o 
  -8   7  11      122.56       98.56      9.59 o 
  -7   7  11      205.09      187.07     11.91 o 
  -6   7  11       55.45       29.71      7.38 o 
  -5   7  11      352.54      343.05     19.31 o 
  -4   7  11       51.23       35.35     11.16 o 
  -3   7  11      327.44      299.46     23.76 o 
  -2   7  11       19.14        6.25      7.35 o 
  -1   7  11      460.89      468.89     28.46 o 
   0   7  11       84.46       99.94     14.38 o 
   1   7  11      282.14      289.20     19.10 o 
   2   7  11      141.22      153.10     13.48 o 
   3   7  11        0.16        0.00      6.86 o 
   4   7  11       17.01       14.10      8.13 o 
   5   7  11      788.78      862.78     42.16 o 
   6   7  11        5.43       13.50     11.17 o 
   7   7  11      642.11      544.12     36.17 o 
   8   7  11        0.18        6.67      9.88 o 
   9   7  11      530.81      594.01     38.40 o 
  10   7  11        0.34        0.00     10.12 o 
  11   7  11       31.98        8.44     10.78 o 
  12   7  11        1.17        0.00     12.45 o 
 -11   8  11       61.65       48.75     14.33 o 
 -10   8  11       16.74       31.64     12.49 o 
  -9   8  11      294.86      260.01     18.94 o 
  -8   8  11       53.84       68.43     10.74 o 
  -7   8  11      212.97      255.69     25.05 o 
  -6   8  11      250.81      230.01     23.60 o 
  -5   8  11       68.75       76.55     15.94 o 
  -4   8  11      297.54      310.59     26.03 o 
  -3   8  11      343.54      285.49     24.70 o 
  -2   8  11      133.00      159.52     19.08 o 
  -1   8  11      618.67      670.17     35.95 o 
   0   8  11      572.82      614.71     33.91 o 
   1   8  11      699.88      653.17     27.15 o 
   2   8  11       15.89        6.86      8.43 o 
   3   8  11     1509.67     1649.12     40.11 o 
   4   8  11      237.44      227.43     15.81 o 
   5   8  11      740.04      759.38     41.60 o 
   6   8  11      599.10      654.89     39.39 o 
   7   8  11       74.74       83.07     16.31 o 
   8   8  11      321.24      384.66     32.11 o 
   9   8  11        3.05        3.87      9.52 o 
  10   8  11       38.23       43.21     13.12 o 
  11   8  11       65.75       64.58     15.72 o 
 -10   9  11      186.20      215.14     25.60 o 
  -9   9  11        1.28        0.00     10.91 o 
  -8   9  11      271.50      302.96     30.20 o 
  -7   9  11       56.94       49.81     14.37 o 
  -6   9  11      329.76      341.01     30.18 o 
  -5   9  11        1.71        0.00     11.29 o 
  -4   9  11       20.68       13.66     10.34 o 
  -3   9  11      242.50      215.56     23.00 o 
  -2   9  11      341.03      335.87     27.90 o 
  -1   9  11      393.05      413.07     30.42 o 
   0   9  11     1011.23     1022.64     46.49 o 
   1   9  11       39.36       53.22      9.39 o 
   2   9  11      805.74      832.93     29.97 o 
   3   9  11       75.81       56.60      9.24 o 
   4   9  11      582.18      576.14     25.30 o 
   5   9  11      216.27      248.52     25.89 o 
   6   9  11      214.38      258.33     26.73 o 
   7   9  11       40.59       23.71     11.93 o 
   8   9  11       31.08       32.93     13.56 o 
   9   9  11      111.36      121.83     20.04 o 
  10   9  11       58.46       84.22     18.17 o 
  -8  10  11        0.04        0.00      9.78 o 
  -7  10  11      152.74      130.62     20.30 o 
  -6  10  11       17.98       31.92     12.47 o 
  -5  10  11      183.47      178.96     22.46 o 
  -4  10  11       12.73        9.44      8.94 o 
  -3  10  11       20.98       43.97     14.22 o 
  -2  10  11       10.04        3.05     10.33 o 
  -1  10  11      107.56      118.67     18.52 o 
   0  10  11       30.41       35.77     12.27 o 
   1  10  11      366.66      364.22     30.24 o 
   2  10  11        6.94        2.07      9.04 o 
   3  10  11      288.77      309.37     29.68 o 
   4  10  11       30.91       32.84      8.25 o 
   5  10  11      109.95      101.10     12.66 o 
   6  10  11        0.59        1.33      7.11 o 
   7  10  11       57.72       80.48     17.00 o 
  -4  11  11       21.56       14.86     13.44 o 
  -3  11  11        0.04        0.00      9.82 o 
  -2  11  11        0.22        2.39     10.37 o 
  -1  11  11       29.55       35.18     12.99 o 
   0  11  11        0.71        0.00     11.88 o 
   1  11  11        2.12        0.00     10.12 o 
   2  11  11       34.33       38.90     13.42 o 
   3  11  11        0.07        0.00     13.53 o 
   4  11  11       64.29       37.01     14.07 o 
 -16   0  12        8.64       16.12     11.78 o 
 -15   0  12       87.24       91.16     17.07 o 
 -14   0  12      206.56      242.60     25.60 o 
 -13   0  12      108.64      102.93     16.84 o 
 -12   0  12      242.02      228.22     23.20 o 
 -11   0  12     1133.81     1232.78     50.88 o 
 -10   0  12      808.25      854.64     40.87 o 
  -9   0  12      548.41      490.98     34.43 o 
  -8   0  12       74.04       62.06     17.03 o 
  -7   0  12     1206.45     1183.34     60.28 o 
  -6   0  12      147.82      150.24      8.95 o 
  -5   0  12     2261.38     2275.24     41.32 o 
  -4   0  12      624.79      569.58     16.02 o 
  -3   0  12     1500.50     1455.36     31.71 o 
  -2   0  12     2724.71     2708.73     67.51 o 
  -1   0  12      585.35      547.91     27.94 o 
   0   0  12     1813.04     1980.41     52.21 o 
   1   0  12      685.89      595.00     20.51 o 
   2   0  12       45.12       28.18      4.32 o 
   3   0  12     1918.00     1757.33     47.35 o 
   4   0  12        3.95        6.13      4.62 o 
   5   0  12     1502.22     1580.83     33.79 o 
   6   0  12       72.95       69.41     12.67 o 
   7   0  12       24.32       20.37      9.18 o 
   8   0  12       28.80       51.78     11.99 o 
   9   0  12      332.52      334.34     26.10 o 
  10   0  12      666.13      713.59     38.39 o 
  11   0  12       40.13       53.33     13.27 o 
  12   0  12      221.02      147.95     19.98 o 
  13   0  12      801.55      656.05     40.75 o 
  14   0  12       39.59        4.17      8.51 o 
  15   0  12      513.85      441.44     35.40 o 
 -15   1  12       52.17       53.07      9.82 o 
 -14   1  12        1.19        4.74      6.36 o 
 -13   1  12      319.16      324.92     23.42 o 
 -12   1  12      500.21      532.90     24.36 o 
 -11   1  12      375.29      390.73     20.60 o 
 -10   1  12      345.97      357.46     15.59 o 
  -9   1  12        0.42        0.00      6.75 o 
  -8   1  12      882.19      878.18     19.24 o 
  -7   1  12        1.51        0.00      4.38 o 
  -6   1  12     1323.65     1362.71     18.09 o 
  -5   1  12      122.96      113.44      5.12 o 
  -4   1  12     3308.14     3092.93     26.20 o 
  -3   1  12      187.80      208.56      6.95 o 
  -2   1  12       28.14       49.49      4.22 o 
  -1   1  12     2532.25     2439.14     45.12 o 
   0   1  12     1521.93     1536.78     26.59 o 
   1   1  12       60.05       36.99      4.62 o 
   2   1  12      186.16      211.27      7.91 o 
   3   1  12        0.22        0.44      3.10 o 
   4   1  12     1704.74     1629.66     21.29 o 
   5   1  12        1.44        3.95      3.27 o 
   6   1  12      861.99      920.32     21.84 o 
   7   1  12      110.03      104.52      8.80 o 
   8   1  12      195.58      211.10     11.42 o 
   9   1  12      452.56      449.35     21.16 o 
  10   1  12       27.24       22.58      7.52 o 
  11   1  12      394.47      378.34     20.82 o 
  12   1  12      213.72      206.44     16.10 o 
  13   1  12       13.29        0.22      6.66 o 
  14   1  12      190.70      122.59     22.12 o 
  15   1  12       40.02       13.08     11.40 o 
 -15   2  12        7.55       13.06     13.91 o 
 -14   2  12      124.78      127.56     13.49 o 
 -13   2  12        6.45        0.00      6.75 o 
 -12   2  12       17.24        4.62      6.20 o 
 -11   2  12      129.96      104.20      9.31 o 
 -10   2  12       44.27       49.73      7.39 o 
  -9   2  12      110.21      139.30     10.12 o 
  -8   2  12       38.49       35.65      5.65 o 
  -7   2  12       62.22       61.78      9.88 o 
  -6   2  12       12.62        4.60      2.89 o 
  -5   2  12      877.31      928.50     18.38 o 
  -4   2  12       62.99       65.66      5.41 o 
  -3   2  12     1651.85     1578.05     23.52 o 
  -2   2  12      206.98      179.05      8.32 o 
  -1   2  12       91.45      123.36      9.93 o 
   0   2  12       51.75       43.92     17.15 o 
   1   2  12     1718.72     1717.10     28.13 o 
   2   2  12        2.86        4.83      2.88 o 
   3   2  12      456.25      442.06     11.37 o 
   4   2  12       54.17       43.34      4.66 o 
   5   2  12      478.42      449.12     11.56 o 
   6   2  12        4.53        2.22      4.57 o 
   7   2  12      621.16      553.90     15.17 o 
   8   2  12        3.00        5.06      5.41 o 
   9   2  12      188.78      201.67     11.67 o 
  10   2  12      400.23      404.20     16.82 o 
  11   2  12       72.43       78.92     10.88 o 
  12   2  12      244.19      212.22     13.19 o 
  13   2  12       83.53       63.64      8.30 o 
  14   2  12        0.05        0.00      7.05 o 
  15   2  12        5.34        0.00      9.53 o 
 -15   3  12       66.15       52.11      9.84 o 
 -14   3  12        3.37        0.00      5.95 o 
 -13   3  12       26.44       25.71      6.93 o 
 -12   3  12       27.11        1.44      6.20 o 
 -11   3  12       37.00       37.46      6.52 o 
 -10   3  12      161.27      154.95     10.89 o 
  -9   3  12       25.01       32.02      6.20 o 
  -8   3  12      349.47      350.33     14.44 o 
  -7   3  12      107.51      115.65     11.79 o 
  -6   3  12      872.14      796.14     15.74 o 
  -5   3  12       11.91       13.02      3.77 o 
  -4   3  12        6.30       12.38      3.64 o 
  -3   3  12       54.16       62.55      5.56 o 
  -2   3  12      482.44      542.57     20.59 o 
  -1   3  12        1.23        2.27      4.60 o 
   0   3  12       46.08       38.29      6.90 o 
   1   3  12      101.07      106.22      7.97 o 
   2   3  12       14.95       15.64      3.72 o 
   3   3  12        0.25        0.00      3.21 o 
   4   3  12      204.58      195.87      7.22 o 
   5   3  12      106.24      106.09      6.06 o 
   6   3  12      308.14      285.85     10.20 o 
   7   3  12       25.18       11.84      5.23 o 
   8   3  12       15.14        8.35      8.02 o 
   9   3  12       84.36       75.93      7.89 o 
  10   3  12       42.50       49.59      8.89 o 
  11   3  12       98.64      109.64      9.95 o 
  12   3  12        5.94        0.00      5.22 o 
  13   3  12       81.89       78.41      9.33 o 
  14   3  12       35.07       18.93      6.30 o 
  15   3  12       12.98        1.06      6.09 o 
 -14   4  12        0.96        0.00      5.89 o 
 -13   4  12        6.22        0.00     15.70 o 
 -12   4  12       30.37       20.62      6.53 o 
 -11   4  12      542.72      571.75     20.35 o 
 -10   4  12        3.29        9.54      3.95 o 
  -9   4  12      950.30      994.21     21.48 o 
  -8   4  12      146.00      168.57      9.08 o 
  -7   4  12     1070.34     1038.61     26.69 o 
  -6   4  12      143.77      121.57      7.34 o 
  -5   4  12      964.92      922.39     17.02 o 
  -4   4  12      588.70      591.12     13.48 o 
  -3   4  12      255.59      251.36      8.92 o 
  -2   4  12      147.47      116.67      8.28 o 
  -1   4  12      147.87      114.97     20.52 o 
   0   4  12      190.38      175.03      9.73 o 
   1   4  12      986.82      943.65     19.00 o 
   2   4  12        0.51        0.00      3.41 o 
   3   4  12     1025.87      936.59     18.69 o 
   4   4  12      118.52       91.54      6.00 o 
   5   4  12      841.07      837.92     16.61 o 
   6   4  12       21.15        9.53      5.66 o 
   7   4  12     1095.18     1112.71     31.82 o 
   8   4  12       32.15       25.99      6.37 o 
   9   4  12        3.43        0.00      8.92 o 
  10   4  12      105.17      108.26     11.82 o 
  11   4  12       93.49       72.49      9.87 o 
  12   4  12       10.11        0.00      6.82 o 
  13   4  12      315.65      309.19     20.14 o 
  14   4  12       34.09       34.18      9.95 o 
 -14   5  12      106.60       65.01     15.71 o 
 -13   5  12      176.75      144.73     20.57 o 
 -12   5  12      153.48      124.43     13.25 o 
 -11   5  12      134.49      129.55     29.00 o 
 -10   5  12      547.60      547.28     42.52 o 
  -9   5  12       15.24       11.79      6.62 o 
  -8   5  12      612.57      642.76     24.90 o 
  -7   5  12      159.30      128.63     12.24 o 
  -6   5  12      908.62     1005.11     24.54 o 
  -5   5  12      245.19      236.43     15.35 o 
  -4   5  12     1323.94     1238.12     32.91 o 
  -3   5  12      173.20      177.86     22.44 o 
  -2   5  12      761.49      780.63     23.93 o 
  -1   5  12      368.60      328.39     13.19 o 
   0   5  12      757.02      743.86     24.75 o 
   1   5  12       38.42       30.26      5.80 o 
   2   5  12      402.99      411.15     13.45 o 
   3   5  12       18.35       18.57      4.24 o 
   4   5  12      700.78      801.97     33.49 o 
   5   5  12        0.56        0.41      4.21 o 
   6   5  12     1118.96     1130.59     47.01 o 
   7   5  12      381.85      390.11     29.00 o 
   8   5  12      253.48      296.92     25.96 o 
   9   5  12      258.86      239.62     24.04 o 
  10   5  12      126.02      117.05     17.66 o 
  11   5  12       74.81       44.10     12.87 o 
  12   5  12      140.26      117.07     18.94 o 
  13   5  12       81.59       85.62     17.93 o 
  14   5  12      108.74      117.91     19.74 o 
 -13   6  12       29.77       43.95     26.84 o 
 -12   6  12      350.69      350.36     33.70 o 
 -11   6  12       72.37       81.44     11.09 o 
 -10   6  12      432.20      469.73     27.61 o 
  -9   6  12      339.97      304.18     18.67 o 
  -8   6  12       73.03       70.37      9.96 o 
  -7   6  12      724.70      668.02     21.09 o 
  -6   6  12      143.31      162.00     13.67 o 
  -5   6  12      316.58      338.43     19.11 o 
  -4   6  12       63.66       52.55      8.69 o 
  -3   6  12       29.62       31.04      7.20 o 
  -2   6  12       22.58       35.83      7.50 o 
  -1   6  12       77.04       68.60     10.07 o 
   0   6  12      585.48      564.09     26.77 o 
   1   6  12      107.86      109.04     11.60 o 
   2   6  12       96.95      111.32     11.52 o 
   3   6  12       66.15       79.82     10.02 o 
   4   6  12       43.73       59.09      9.26 o 
   5   6  12      535.74      568.28     24.15 o 
   6   6  12     1082.25     1047.96     47.15 o 
   7   6  12      508.95      519.97     34.52 o 
   8   6  12      777.06      696.17     40.89 o 
   9   6  12        2.76        9.16      9.58 o 
  10   6  12      223.49      243.12     25.54 o 
  11   6  12        4.07        4.80     11.57 o 
  12   6  12       51.84       46.28     13.40 o 
  13   6  12       69.83       59.18     16.34 o 
 -12   7  12        1.73        3.07      7.97 o 
 -11   7  12      204.99      218.79     17.41 o 
 -10   7  12        3.65        3.51     11.28 o 
  -9   7  12       38.28       62.18     10.11 o 
  -8   7  12      220.57      205.50     12.84 o 
  -7   7  12       43.26       28.75      7.48 o 
  -6   7  12      258.69      232.58     16.72 o 
  -5   7  12      635.99      666.79     26.68 o 
  -4   7  12      154.20      123.50     12.67 o 
  -3   7  12       96.42      122.72     11.97 o 
  -2   7  12      104.28       76.15     10.05 o 
  -1   7  12      438.98      366.87     34.64 o 
   0   7  12       21.09        6.09      6.04 o 
   1   7  12      551.85      581.85     19.63 o 
   2   7  12       72.13       62.58     13.59 o 
   3   7  12       74.60       62.95     17.01 o 
   4   7  12      166.24      182.37     14.69 o 
   5   7  12       32.97       20.37      7.76 o 
   6   7  12      291.61      251.16     25.48 o 
   7   7  12      621.75      623.08     38.51 o 
   8   7  12        0.88        0.00      8.84 o 
   9   7  12      335.22      309.53     28.82 o 
  10   7  12        3.11        3.66      9.64 o 
  11   7  12       39.77       48.77     15.35 o 
  12   7  12        2.53        0.00      9.55 o 
 -11   8  12        3.20        7.17      9.79 o 
 -10   8  12        8.32       13.98     12.90 o 
  -9   8  12      104.93      110.55     12.60 o 
  -8   8  12        8.38        6.08      7.75 o 
  -7   8  12        3.85       21.25      8.17 o 
  -6   8  12       90.70       88.85     14.81 o 
  -5   8  12       21.90       25.71      8.37 o 
  -4   8  12        7.32        0.34      6.85 o 
  -3   8  12       22.47       31.57     10.75 o 
  -2   8  12       25.40       28.50     11.33 o 
  -1   8  12        2.24        0.44      8.64 o 
   0   8  12      203.20      212.89     21.41 o 
   1   8  12       15.38        9.64      6.85 o 
   2   8  12       10.84        9.99      6.30 o 
   3   8  12       15.83       10.04      9.80 o 
   4   8  12      101.31       75.09     15.70 o 
   5   8  12       30.81       16.86      8.98 o 
   6   8  12        6.43        6.46      9.46 o 
   7   8  12       10.18        3.91     10.04 o 
   8   8  12       39.59       55.93     15.05 o 
   9   8  12      130.09      104.95     18.42 o 
  10   8  12       37.02       65.16     16.15 o 
  -9   9  12       35.79       45.33     14.84 o 
  -8   9  12      136.55      147.80     22.52 o 
  -7   9  12       43.18       39.11     14.27 o 
  -6   9  12      134.32      168.88     16.00 o 
  -5   9  12        0.14        4.39     11.19 o 
  -4   9  12       57.89       62.19     14.99 o 
  -3   9  12       33.38       25.74     11.03 o 
  -2   9  12        2.27        0.00      9.77 o 
  -1   9  12       17.61       16.25      9.67 o 
   0   9  12       38.00       50.28     12.96 o 
   1   9  12        7.29       12.99     11.28 o 
   2   9  12       16.41       24.88      7.33 o 
   3   9  12       10.89       10.80      6.44 o 
   4   9  12      228.73      266.06     26.34 o 
   5   9  12       49.54       71.09     16.62 o 
   6   9  12       63.10       49.08     14.44 o 
   7   9  12       34.60       15.88     11.48 o 
   8   9  12       56.51       64.07     15.14 o 
   9   9  12       13.14        0.00     12.27 o 
  -6  10  12       26.04       31.31     13.42 o 
  -5  10  12      212.08      232.08     26.41 o 
  -4  10  12        7.09       19.62     13.48 o 
  -3  10  12       20.57       12.34     11.24 o 
  -2  10  12       79.89       55.00     14.47 o 
  -1  10  12        7.04        0.00     11.02 o 
   0  10  12       64.40       65.34     14.65 o 
   1  10  12      100.08       81.70     16.44 o 
   2  10  12        0.96        0.00     17.13 o 
   3  10  12      269.69      322.46     20.71 o 
   4  10  12       67.54       66.38     11.50 o 
   5  10  12      149.70      187.14     24.25 o 
   6  10  12       71.49      102.37     18.78 o 
  -1  11  12      185.49      204.19     25.16 o 
   0  11  12       16.39       16.52     11.09 o 
   1  11  12       82.57       90.58     18.87 o 
 -15   1  13        7.93        8.65      6.33 o 
 -14   1  13        1.91        0.00      7.01 o 
 -13   1  13       95.28       95.35     12.25 o 
 -12   1  13       27.06       17.35      6.39 o 
 -11   1  13      147.84      131.47     21.76 o 
 -10   1  13        2.77        0.00      8.72 o 
  -9   1  13       78.43       90.06      8.65 o 
  -8   1  13        6.47        0.00      4.36 o 
  -7   1  13       48.82       28.81      7.22 o 
  -6   1  13      182.30      191.35      7.38 o 
  -5   1  13      271.59      245.95      7.52 o 
  -4   1  13        9.37       17.93      3.54 o 
  -3   1  13      269.16      214.99      8.35 o 
  -2   1  13      297.17      316.42     13.06 o 
  -1   1  13      416.49      391.93     14.39 o 
   0   1  13       39.40       49.48      8.15 o 
   1   1  13     1431.91     1476.57     33.74 o 
   2   1  13       26.50       35.84      3.88 o 
   3   1  13     1067.82     1047.80     18.66 o 
   4   1  13      565.32      598.95     13.62 o 
   5   1  13       90.32       87.84      5.68 o 
   6   1  13      233.63      237.64     11.73 o 
   7   1  13      866.23      878.10     28.85 o 
   8   1  13      207.43      244.26     36.19 o 
   9   1  13      933.81      914.69     30.73 o 
  10   1  13       12.21       28.91     11.22 o 
  11   1  13      175.57      202.95     16.18 o 
  12   1  13      230.76      219.22     17.39 o 
  13   1  13       83.60       60.99     13.86 o 
  14   1  13       11.75        7.85      8.12 o 
  15   1  13       69.71       47.99     18.08 o 
 -15   2  13       26.95       25.46      7.77 o 
 -14   2  13      108.14       82.49     11.59 o 
 -13   2  13       11.91        2.66      6.31 o 
 -12   2  13      490.47      536.82     25.30 o 
 -11   2  13        3.54        7.37      5.34 o 
 -10   2  13     1735.07     1691.43     41.46 o 
  -9   2  13        1.51        0.00      5.32 o 
  -8   2  13        6.24       10.04      4.66 o 
  -7   2  13       42.88       42.21      6.62 o 
  -6   2  13      352.75      311.16     11.59 o 
  -5   2  13      373.84      365.22     12.29 o 
  -4   2  13     3017.67     2880.16     33.23 o 
  -3   2  13       49.37       54.13      5.41 o 
  -2   2  13     2558.72     2591.27     44.98 o 
  -1   2  13       77.15       83.03      9.09 o 
   0   2  13     4629.50     4534.03     59.31 o 
   1   2  13      655.99      721.33     24.15 o 
   2   2  13     3573.13     3691.92     37.18 o 
   3   2  13       29.46       32.25      6.25 o 
   4   2  13      137.11      157.19      8.33 o 
   5   2  13       49.15       56.17      6.60 o 
   6   2  13       17.51        5.35      5.61 o 
   7   2  13      127.04      137.48      8.31 o 
   8   2  13     1059.91     1068.03     25.94 o 
   9   2  13       81.15       62.80      7.67 o 
  10   2  13      546.92      556.84     19.92 o 
  11   2  13       32.12       35.87      8.53 o 
  12   2  13      271.73      275.76     15.22 o 
  13   2  13       32.48       25.43     21.82 o 
  14   2  13       65.10       39.32     14.70 o 
 -14   3  13        2.66        0.00      6.34 o 
 -13   3  13      406.67      451.39     23.97 o 
 -12   3  13        0.09        0.00      5.61 o 
 -11   3  13      739.65      772.14     35.66 o 
 -10   3  13      185.02      167.18     12.75 o 
  -9   3  13     1279.99     1287.28     29.01 o 
  -8   3  13       40.42       29.64      8.12 o 
  -7   3  13      153.73      135.79      9.54 o 
  -6   3  13      348.87      388.49     11.56 o 
  -5   3  13     1635.89     1614.15     25.60 o 
  -4   3  13      968.53      948.08     19.58 o 
  -3   3  13     4869.47     4636.10     61.68 o 
  -2   3  13       97.85       93.00     12.54 o 
  -1   3  13     4417.10     4430.93     85.31 o 
   0   3  13      114.75      129.08     11.71 o 
   1   3  13     2183.77     2266.25     34.77 o 
   2   3  13      296.42      292.93      9.81 o 
   3   3  13      373.19      412.95     11.63 o 
   4   3  13     1255.98     1276.14     20.34 o 
   5   3  13       59.33       53.24      4.32 o 
   6   3  13      434.72      460.65     18.69 o 
   7   3  13        0.76        4.16      4.32 o 
   8   3  13      419.98      379.92     16.03 o 
   9   3  13      179.95      194.24     11.90 o 
  10   3  13        4.39        0.02      5.37 o 
  11   3  13      590.76      584.93     21.97 o 
  12   3  13       29.33       27.39      8.21 o 
  13   3  13      328.99      315.38     19.95 o 
  14   3  13        8.36        7.35      5.99 o 
 -14   4  13       49.57       34.91     16.02 o 
 -13   4  13        1.46        0.00      8.63 o 
 -12   4  13      182.98      196.03     12.96 o 
 -11   4  13       86.56       68.22      8.96 o 
 -10   4  13      564.82      574.85     20.44 o 
  -9   4  13      197.88      256.60     13.56 o 
  -8   4  13       81.11      103.19      8.86 o 
  -7   4  13      148.13      174.33     14.63 o 
  -6   4  13      390.02      359.12     14.72 o 
  -5   4  13      753.79      746.67     20.40 o 
  -4   4  13      444.74      428.18     13.29 o 
  -3   4  13      687.25      662.20     35.79 o 
  -2   4  13      640.05      656.62     35.22 o 
  -1   4  13        3.64        8.90      8.30 o 
   0   4  13      852.45      881.72     40.71 o 
   1   4  13      552.19      554.51     22.35 o 
   2   4  13      989.53     1053.95     30.63 o 
   3   4  13      751.44      743.76     17.60 o 
   4   4  13        0.72        0.00      3.70 o 
   5   4  13      458.48      481.70     17.22 o 
   6   4  13        4.46        0.00      6.67 o 
   7   4  13      313.29      329.91     18.35 o 
   8   4  13       56.03       63.04      8.90 o 
   9   4  13       38.82       28.03      7.57 o 
  10   4  13      108.36       69.05     19.13 o 
  11   4  13       31.65       28.44      8.16 o 
  12   4  13      130.61      130.50     13.85 o 
  13   4  13        1.95        0.00     12.18 o 
  14   4  13       38.97       44.24      9.62 o 
 -13   5  13        1.10        0.00     10.74 o 
 -12   5  13       16.34        0.00     10.87 o 
 -11   5  13        2.46        3.24      9.22 o 
 -10   5  13        4.36       13.92      6.59 o 
  -9   5  13       43.14       41.22      8.50 o 
  -8   5  13      123.32      144.97     12.88 o 
  -7   5  13       24.45        7.54      5.79 o 
  -6   5  13      609.19      632.97     40.10 o 
  -5   5  13      135.70      106.84     11.02 o 
  -4   5  13      539.92      534.44     22.39 o 
  -3   5  13      403.32      344.91     19.39 o 
  -2   5  13       52.34       47.39     12.32 o 
  -1   5  13      279.94      245.57     22.98 o 
   0   5  13      320.23      295.59     24.53 o 
   1   5  13        3.62        1.06      4.59 o 
   2   5  13      646.40      635.25     19.74 o 
   3   5  13      203.53      199.61     17.65 o 
   4   5  13      328.63      319.85     18.07 o 
   5   5  13      138.27      135.23     17.06 o 
   6   5  13      350.21      355.65     27.80 o 
   7   5  13       72.95       47.75     12.97 o 
   8   5  13      123.26      107.38     17.06 o 
   9   5  13       14.82        4.57      9.63 o 
  10   5  13       82.77       59.20     14.00 o 
  11   5  13       39.85       19.23      9.85 o 
  12   5  13       21.84       16.44     11.31 o 
  13   5  13        1.99        0.00     12.81 o 
 -12   6  13      157.53      183.25     16.30 o 
 -11   6  13        0.02        7.38      6.61 o 
 -10   6  13      126.29      142.36     14.14 o 
  -9   6  13        0.07        5.80      6.47 o 
  -8   6  13        0.68        0.00     10.16 o 
  -7   6  13      145.49      131.21     12.60 o 
  -6   6  13      113.88      112.91     12.24 o 
  -5   6  13      273.64      237.04     16.24 o 
  -4   6  13        7.27        7.47      6.00 o 
  -3   6  13       16.84       15.17      6.02 o 
  -2   6  13      254.28      265.39     16.38 o 
  -1   6  13        7.85        4.89      9.76 o 
   0   6  13     1009.83     1007.51     46.64 o 
   1   6  13      469.87      469.21     22.47 o 
   2   6  13      508.81      572.23     24.57 o 
   3   6  13        3.38        0.00      9.61 o 
   4   6  13        8.30        0.00      7.43 o 
   5   6  13      172.25      152.28     18.83 o 
   6   6  13      181.27      171.22     21.27 o 
   7   6  13       19.48       12.54      9.07 o 
   8   6  13      168.18      167.19     21.69 o 
   9   6  13        1.96       22.65     11.96 o 
  10   6  13       66.03       56.38     15.49 o 
  11   6  13        2.39        9.43     10.41 o 
  12   6  13       55.01       64.66     17.05 o 
 -11   7  13      221.86      229.43     18.42 o 
 -10   7  13       34.46       36.86      9.21 o 
  -9   7  13      266.56      300.42     19.60 o 
  -8   7  13      120.95      140.07     19.96 o 
  -7   7  13      188.41      206.46     16.45 o 
  -6   7  13       66.82       52.35      9.15 o 
  -5   7  13       66.54       71.76     10.49 o 
  -4   7  13       76.29       73.57     13.73 o 
  -3   7  13      117.87       98.07     21.64 o 
  -2   7  13      304.66      288.69     17.74 o 
  -1   7  13      669.45      739.37     27.62 o 
   0   7  13      210.26      181.51     23.12 o 
   1   7  13     1102.99     1136.05     51.91 o 
   2   7  13       86.39       92.47     12.17 o 
   3   7  13      549.14      511.55     24.50 o 
   4   7  13      160.49      169.04     35.13 o 
   5   7  13        0.14        0.91      7.12 o 
   6   7  13       36.17       36.46     12.78 o 
   7   7  13       77.97       64.91     15.68 o 
   8   7  13        4.60        5.99      9.40 o 
   9   7  13       61.83       83.06     17.73 o 
  10   7  13        1.83        0.00     13.55 o 
  11   7  13       57.60       83.58     17.68 o 
 -10   8  13      234.33      284.06     20.22 o 
  -9   8  13      247.21      271.85     27.18 o 
  -8   8  13      108.71      114.48     13.12 o 
  -7   8  13      551.35      583.68     27.05 o 
  -6   8  13       59.11       39.37      9.36 o 
  -5   8  13      676.05      684.07     29.18 o 
  -4   8  13      142.40      156.50     15.01 o 
  -3   8  13       21.52       26.04      7.53 o 
  -2   8  13      363.96      350.05     32.32 o 
  -1   8  13        5.49       15.55      7.65 o 
   0   8  13      425.65      373.36     20.95 o 
   1   8  13       97.81      124.36     19.31 o 
   2   8  13      328.80      370.74     21.68 o 
   3   8  13      106.40       99.23     22.77 o 
   4   8  13      113.30       72.69     24.12 o 
   5   8  13      320.86      371.58     22.20 o 
   6   8  13       13.40        0.00      9.47 o 
   7   8  13      171.35      173.09     23.11 o 
   8   8  13       88.83      116.39     20.22 o 
   9   8  13       19.97       31.31     11.70 o 
  10   8  13       34.10       47.47     15.67 o 
  -8   9  13      208.77      192.24     25.25 o 
  -7   9  13       30.32       23.77     13.29 o 
  -6   9  13      494.01      488.61     26.18 o 
  -5   9  13        8.54       19.36      8.35 o 
  -4   9  13      572.22      597.96     28.23 o 
  -3   9  13       47.94       31.36     18.10 o 
  -2   9  13       61.04       42.91      9.29 o 
  -1   9  13      264.43      251.35     25.29 o 
   0   9  13        4.20        0.00      8.56 o 
   1   9  13      219.09      237.07     24.15 o 
   2   9  13      135.94      109.82     13.22 o 
   3   9  13       26.85       25.40      8.34 o 
   4   9  13      237.88      243.25     28.78 o 
   5   9  13        0.08        0.00     10.88 o 
   6   9  13      265.59      294.70     29.17 o 
   7   9  13        7.07       21.88     13.12 o 
   8   9  13      194.77      236.92     28.04 o 
  -5  10  13      299.58      282.99     20.84 o 
  -4  10  13       38.84       25.99      8.11 o 
  -3  10  13      123.10      150.13     22.68 o 
  -2  10  13       17.18       14.29     12.49 o 
  -1  10  13       42.46       54.02     14.28 o 
   0  10  13       10.59        0.00      9.72 o 
   1  10  13        5.57        4.84      8.73 o 
   2  10  13        1.95        6.09     11.02 o 
   3  10  13       71.74       94.76     18.43 o 
   4  10  13       26.48       24.40     11.16 o 
   5  10  13      221.43      289.49     31.96 o 
 -14   0  14        1.47        0.64      9.56 o 
 -13   0  14        7.28       15.29     10.65 o 
 -12   0  14       17.46        6.32      9.49 o 
 -11   0  14      137.27      124.09     18.58 o 
 -10   0  14      167.03      178.96     20.36 o 
  -9   0  14        5.33        8.16      6.16 o 
  -8   0  14      351.68      344.60     18.48 o 
  -7   0  14       52.60       77.17     16.87 o 
  -6   0  14      244.04      256.53     19.68 o 
  -5   0  14     2221.58     2355.30     35.45 o 
  -4   0  14      158.20      170.85     10.24 o 
  -3   0  14     2809.75     2931.21     48.73 o 
  -2   0  14      590.95      544.68     30.45 o 
  -1   0  14      144.49      102.79     13.95 o 
   0   0  14       27.36       18.10      6.89 o 
   1   0  14      916.97     1017.70     41.36 o 
   2   0  14       16.54        7.23      5.72 o 
   3   0  14       28.16       31.81      6.98 o 
   4   0  14       14.11       23.90      6.78 o 
   5   0  14     4118.75     4207.45     64.12 o 
   6   0  14      243.37      257.08     23.12 o 
   7   0  14     3207.84     3251.56     79.46 o 
   8   0  14      139.88      143.58     19.33 o 
   9   0  14     1248.79     1273.87     52.51 o 
  10   0  14      130.29      118.89     18.54 o 
  11   0  14       79.18       95.79     16.85 o 
  12   0  14      142.30      118.18     18.38 o 
  13   0  14        0.43       15.89     10.09 o 
  14   0  14      186.38      151.07     22.12 o 
 -14   1  14       58.74       66.54     15.80 o 
 -13   1  14        1.24        0.00      7.05 o 
 -12   1  14       43.42       26.59      7.60 o 
 -11   1  14        9.46        0.00      7.85 o 
 -10   1  14       24.22        9.40      5.85 o 
  -9   1  14      712.38      755.72     22.80 o 
  -8   1  14        2.34        0.00      4.18 o 
  -7   1  14       63.24       75.07      6.36 o 
  -6   1  14      446.72      427.76     12.32 o 
  -5   1  14      252.31      236.61      8.49 o 
  -4   1  14     1568.02     1585.02     25.02 o 
  -3   1  14       31.38       27.46      4.86 o 
  -2   1  14     1920.57     1930.27     40.41 o 
  -1   1  14        2.53        6.21      5.81 o 
   0   1  14       74.29       79.50      9.45 o 
   1   1  14       18.27       23.49      6.41 o 
   2   1  14        2.11        3.16      3.63 o 
   3   1  14      878.05      926.60     17.38 o 
   4   1  14      126.90      108.30      6.56 o 
   5   1  14       39.62       38.05      7.73 o 
   6   1  14      214.36      204.47     14.92 o 
   7   1  14       39.64       34.57      8.23 o 
   8   1  14     1071.78     1109.84     34.01 o 
   9   1  14      167.83      193.64     15.47 o 
  10   1  14      447.41      495.82     24.38 o 
  11   1  14      354.94      361.16     21.43 o 
  12   1  14        6.77       10.34      8.40 o 
  13   1  14      108.70      103.41     26.43 o 
  14   1  14        5.97        0.33      8.86 o 
 -14   2  14       13.24        7.24     13.79 o 
 -13   2  14        3.80        0.00      6.21 o 
 -12   2  14       57.85       59.52     10.23 o 
 -11   2  14       37.90       20.91      6.86 o 
 -10   2  14       61.20       61.12      9.49 o 
  -9   2  14       15.23        0.00      5.88 o 
  -8   2  14      126.12       72.27      9.81 o 
  -7   2  14       35.85       22.59      4.94 o 
  -6   2  14      214.93      204.83      9.80 o 
  -5   2  14       36.28       37.49      4.92 o 
  -4   2  14        3.34        5.14      4.15 o 
  -3   2  14      850.06      828.10     18.60 o 
  -2   2  14      334.59      334.99     37.88 o 
  -1   2  14       94.79       94.19     16.17 o 
   0   2  14      182.99      166.73     13.40 o 
   1   2  14        1.16        0.00      4.87 o 
   2   2  14       92.64       94.93      6.59 o 
   3   2  14      178.15      219.34     10.00 o 
   4   2  14      121.28      158.66      8.75 o 
   5   2  14        8.23        3.34      4.04 o 
   6   2  14      195.20      183.88     10.96 o 
   7   2  14       71.56       61.24      7.17 o 
   8   2  14      313.16      296.96     14.58 o 
   9   2  14      122.49      121.23     10.18 o 
  10   2  14      158.99      179.45     15.36 o 
  11   2  14        0.09        7.36      6.54 o 
  12   2  14      247.11      264.72     19.26 o 
  13   2  14       11.60       22.94      8.41 o 
  14   2  14       11.77        4.19     13.88 o 
 -14   3  14        8.66        9.17     16.47 o 
 -13   3  14       11.39        0.00      9.47 o 
 -12   3  14        0.87        0.85      9.31 o 
 -11   3  14       30.80       16.46      7.15 o 
 -10   3  14        0.63        0.00      5.61 o 
  -9   3  14        0.17        2.15      5.25 o 
  -8   3  14       39.38       22.84      6.38 o 
  -7   3  14       16.72        7.18      5.71 o 
  -6   3  14      408.53      424.12     14.06 o 
  -5   3  14       43.34       36.93      6.06 o 
  -4   3  14      373.05      389.25     15.41 o 
  -3   3  14      349.85      313.44     25.50 o 
  -2   3  14       11.88       29.50     10.31 o 
  -1   3  14      438.60      461.02     29.70 o 
   0   3  14        0.13        0.00      9.43 o 
   1   3  14      100.47       75.46     13.99 o 
   2   3  14       36.67       26.15      5.28 o 
   3   3  14       29.26       32.71      4.92 o 
   4   3  14      184.89      192.17      9.54 o 
   5   3  14        0.78        0.23      4.24 o 
   6   3  14       16.73       16.76      4.66 o 
   7   3  14      169.25      156.74     10.74 o 
   8   3  14       52.82       44.90      8.10 o 
   9   3  14       63.69       51.58      7.33 o 
  10   3  14       19.30       15.17      6.86 o 
  11   3  14       14.69        2.99      6.03 o 
  12   3  14        9.90        9.62      5.36 o 
  13   3  14        9.32       16.65      6.27 o 
 -13   4  14       21.90       24.26      7.11 o 
 -12   4  14        2.31        0.59      5.68 o 
 -11   4  14        0.29        1.62      5.51 o 
 -10   4  14       24.83       22.11      5.84 o 
  -9   4  14       78.87       77.57      8.33 o 
  -8   4  14      337.64      323.57     14.94 o 
  -7   4  14      442.73      428.30     26.01 o 
  -6   4  14      445.55      444.51     16.71 o 
  -5   4  14      247.06      254.86     12.79 o 
  -4   4  14      139.10      138.92      9.53 o 
  -3   4  14      181.78      174.04     19.58 o 
  -2   4  14       84.35       95.50     15.51 o 
  -1   4  14      112.59       92.92     16.04 o 
   0   4  14       42.24       43.54     11.25 o 
   1   4  14      123.76      164.55     19.37 o 
   2   4  14        3.44        0.94     13.57 o 
   3   4  14       90.48       69.02      7.17 o 
   4   4  14       10.63        7.52      4.76 o 
   5   4  14      347.57      374.16     15.77 o 
   6   4  14       11.06        7.51      5.90 o 
   7   4  14      428.61      455.71     22.11 o 
   8   4  14      150.20      134.93     25.54 o 
   9   4  14      110.93      132.31     12.89 o 
  10   4  14       12.76        1.51      7.74 o 
  11   4  14      135.55      127.09     28.48 o 
  12   4  14       42.71       30.46      8.04 o 
  13   4  14        3.34        2.98     15.10 o 
 -12   5  14      152.55      179.96     24.31 o 
 -11   5  14       18.31       26.46     13.69 o 
 -10   5  14        0.12        0.00      9.32 o 
  -9   5  14      154.43      130.13     19.18 o 
  -8   5  14      181.79      201.08     21.86 o 
  -7   5  14       56.18       62.60     13.37 o 
  -6   5  14      260.00      257.02     24.55 o 
  -5   5  14       19.84       11.86     10.85 o 
  -4   5  14       28.47       48.26     13.59 o 
  -3   5  14      124.94       96.23     16.69 o 
  -2   5  14      815.49      860.98     42.71 o 
  -1   5  14      159.43      147.98     18.61 o 
   0   5  14      343.49      302.78     26.57 o 
   1   5  14      215.91      184.38     21.52 o 
   2   5  14       46.18       51.00     11.53 o 
   3   5  14      549.36      601.26     29.75 o 
   4   5  14      294.21      282.43     21.54 o 
   5   5  14        0.87        0.00      7.40 o 
   6   5  14      827.28      843.67     43.25 o 
   7   5  14       54.80       55.76     13.42 o 
   8   5  14      625.29      627.34     38.58 o 
   9   5  14      103.45      106.65     17.92 o 
  10   5  14      206.03      194.87     24.41 o 
  11   5  14       61.60       27.60     13.25 o 
  12   5  14        7.98        5.99     10.29 o 
 -11   6  14      290.14      259.17     28.30 o 
 -10   6  14      100.37       90.61     20.68 o 
  -9   6  14       46.01       59.58     13.07 o 
  -8   6  14       90.46       97.82     17.84 o 
  -7   6  14      150.56      190.47     21.88 o 
  -6   6  14       28.32       21.04     15.30 o 
  -5   6  14      188.21      197.28     15.35 o 
  -4   6  14       80.69       81.66     10.40 o 
  -3   6  14      516.38      533.84     35.54 o 
  -2   6  14        4.98        0.94      9.13 o 
  -1   6  14      335.62      297.22     26.74 o 
   0   6  14      363.68      350.41     28.99 o 
   1   6  14       86.52      107.73     17.21 o 
   2   6  14      724.92      697.07     27.88 o 
   3   6  14       30.58       40.86     11.66 o 
   4   6  14      640.21      679.96     27.95 o 
   5   6  14      811.30      797.43     30.26 o 
   6   6  14        0.91        0.00     11.90 o 
   7   6  14      473.12      468.35     34.07 o 
   8   6  14       26.40       28.30     12.31 o 
   9   6  14      172.18      182.92     22.91 o 
  10   6  14       46.08       44.67     13.35 o 
  11   6  14       22.62       32.42     12.55 o 
 -10   7  14       40.93       46.89      9.76 o 
  -9   7  14      512.38      536.86     37.28 o 
  -8   7  14       26.15       45.98     13.60 o 
  -7   7  14       51.31       30.14     14.30 o 
  -6   7  14       23.76       30.65      8.76 o 
  -5   7  14        0.15        0.00      7.02 o 
  -4   7  14       61.68       42.59     12.91 o 
  -3   7  14        7.59        0.00      6.16 o 
  -2   7  14      272.66      278.59     26.88 o 
  -1   7  14      140.95      103.09     17.79 o 
   0   7  14       56.96       62.26     16.26 o 
   1   7  14      238.77      239.54     26.43 o 
   2   7  14       27.18       27.88      8.81 o 
   3   7  14      521.06      568.87     26.46 o 
   4   7  14       60.49       44.63     20.67 o 
   5   7  14      183.96      158.96     15.23 o 
   6   7  14      214.30      190.04     23.08 o 
   7   7  14       19.80       50.34     14.26 o 
   8   7  14       43.01       39.36     14.33 o 
   9   7  14       12.20        3.61     11.77 o 
  10   7  14        6.92        4.92     11.91 o 
  -9   8  14        6.56       29.78     12.40 o 
  -8   8  14      154.13      206.64     17.97 o 
  -7   8  14        0.31        0.00      8.38 o 
  -6   8  14        0.77       14.70      7.74 o 
  -5   8  14      124.10      168.59     15.63 o 
  -4   8  14       31.02       20.08     13.68 o 
  -3   8  14        1.31        0.00      7.68 o 
  -2   8  14       23.95       29.77      8.08 o 
  -1   8  14       31.37       30.82     12.26 o 
   0   8  14      270.04      293.97     29.21 o 
   1   8  14        1.36        5.97      9.78 o 
   2   8  14      320.98      350.68     21.74 o 
   3   8  14        2.19        0.00      7.20 o 
   4   8  14      143.38      140.35     14.40 o 
   5   8  14        8.01       10.03      8.00 o 
   6   8  14        0.36        0.00      9.49 o 
   7   8  14       15.15        5.65     10.68 o 
   8   8  14        0.09        8.55      9.99 o 
  -6   9  14       67.78       57.82     11.48 o 
  -5   9  14        1.30        0.00      8.09 o 
  -4   9  14      155.12      155.89     15.67 o 
  -3   9  14        0.21        8.44     22.18 o 
  -2   9  14       37.05       35.06     17.15 o 
  -1   9  14        0.39        0.00      7.15 o 
   0   9  14        6.87        0.63     11.22 o 
   1   9  14        8.88        0.00     10.12 o 
   2   9  14        0.26        0.00     11.40 o 
   3   9  14        0.14        9.92     11.32 o 
   4   9  14        6.31        0.00      7.28 o 
   5   9  14        0.08        9.82     13.85 o 
   6   9  14       30.01       46.79     15.51 o 
  -2  10  14       18.07        8.52      7.12 o 
  -1  10  14       12.68        2.40      9.25 o 
   0  10  14      175.84      178.84     16.99 o 
   1  10  14       21.00       21.60     12.31 o 
   2  10  14      253.07      244.26     29.37 o 
 -13   1  15        3.62        0.00      8.02 o 
 -12   1  15        0.62        0.00     10.08 o 
 -11   1  15      382.13      372.66     17.53 o 
 -10   1  15        3.40        0.00      6.02 o 
  -9   1  15      678.39      705.76     22.77 o 
  -8   1  15       21.65       11.28      5.27 o 
  -7   1  15      362.13      328.61     14.96 o 
  -6   1  15       19.05       18.79      3.94 o 
  -5   1  15       63.19       62.39      5.46 o 
  -4   1  15      159.30      161.26      9.19 o 
  -3   1  15       51.64       53.79      8.66 o 
  -2   1  15       82.78       77.79     10.27 o 
  -1   1  15      766.47      686.15     25.14 o 
   0   1  15        1.07       11.78      5.99 o 
   1   1  15     1717.41     1849.68     40.96 o 
   2   1  15      959.49     1043.40     21.64 o 
   3   1  15      783.73      803.67     19.24 o 
   4   1  15      160.25      112.25     12.08 o 
   5   1  15      391.73      416.59     14.16 o 
   6   1  15      391.85      384.89     20.38 o 
   7   1  15      165.26      138.01     12.95 o 
   8   1  15      366.22      365.29     20.54 o 
   9   1  15        6.88        0.00     10.17 o 
  10   1  15        7.28       44.42      9.73 o 
  11   1  15       13.00       22.09     12.06 o 
  12   1  15       42.85       69.22     11.69 o 
  13   1  15       10.10        2.85      7.20 o 
 -13   2  15       63.85       63.50     17.91 o 
 -12   2  15      152.63      145.22     18.33 o 
 -11   2  15       27.10       22.51      6.41 o 
 -10   2  15      556.64      579.56     21.32 o 
  -9   2  15       24.91        6.43      5.31 o 
  -8   2  15     1318.01     1365.26     30.67 o 
  -7   2  15        7.05        3.56      5.41 o 
  -6   2  15      951.19     1082.00     22.68 o 
  -5   2  15      507.08      478.83     17.68 o 
  -4   2  15      229.04      226.04     12.45 o 
  -3   2  15      427.70      413.57     28.75 o 
  -2   2  15       18.10       40.86     12.11 o 
  -1   2  15      961.79      990.03     44.30 o 
   0   2  15     2110.35     2136.77     64.20 o 
   1   2  15      303.48      226.57     22.28 o 
   2   2  15     1417.98     1477.29     52.93 o 
   3   2  15      148.85      149.06      8.94 o 
   4   2  15      741.11      760.70     18.71 o 
   5   2  15      411.80      420.05     14.29 o 
   6   2  15      216.09      230.20     12.78 o 
   7   2  15      139.31      149.58     10.79 o 
   8   2  15       50.33       45.85      6.97 o 
   9   2  15      207.03      213.55     16.47 o 
  10   2  15       27.76       35.94      9.14 o 
  11   2  15      242.90      263.79     19.08 o 
  12   2  15      208.07      223.37     33.61 o 
  13   2  15       15.97       16.55      7.98 o 
 -13   3  15       22.51       17.20     14.66 o 
 -12   3  15       82.30       90.49     10.02 o 
 -11   3  15      495.73      563.29     21.65 o 
 -10   3  15        3.19        0.00      8.82 o 
  -9   3  15      493.84      529.33     25.16 o 
  -8   3  15       25.10       38.54      6.64 o 
  -7   3  15      950.42      986.53     31.35 o 
  -6   3  15        0.86        2.98      4.41 o 
  -5   3  15      540.39      601.78     19.77 o 
  -4   3  15      320.38      264.33     13.27 o 
  -3   3  15        0.29        0.00      8.77 o 
  -2   3  15     2342.98     2251.78     67.45 o 
  -1   3  15      156.46      173.89     20.31 o 
   0   3  15      245.06      219.16     21.27 o 
   1   3  15      872.08      944.01     43.47 o 
   2   3  15       34.57       20.38      8.68 o 
   3   3  15      455.64      424.72     14.20 o 
   4   3  15       33.26       15.32      4.41 o 
   5   3  15      722.65      818.50     19.97 o 
   6   3  15        2.47        7.11      4.93 o 
   7   3  15      540.32      573.18     20.18 o 
   8   3  15      170.69      194.16     12.28 o 
   9   3  15       66.17       47.84      7.37 o 
  10   3  15       66.35       67.95      8.45 o 
  11   3  15        4.07       14.73      6.11 o 
  12   3  15       23.35       18.71      7.09 o 
  13   3  15      345.31      359.60     26.18 o 
 -12   4  15       43.00       23.75     10.73 o 
 -11   4  15       67.40       74.50      9.42 o 
 -10   4  15      200.25      196.63     12.78 o 
  -9   4  15       58.67       52.79      7.34 o 
  -8   4  15      400.30      440.86     17.96 o 
  -7   4  15       26.09       23.39      5.59 o 
  -6   4  15      101.66      101.21      7.70 o 
  -5   4  15       24.04       14.35      4.98 o 
  -4   4  15       16.68        4.29      8.41 o 
  -3   4  15      136.28      149.81     19.22 o 
  -2   4  15       79.56       78.80     14.54 o 
  -1   4  15     1060.44     1076.11     47.99 o 
   0   4  15      222.33      180.52     20.86 o 
   1   4  15      110.51       77.59     14.44 o 
   2   4  15      253.16      243.20     16.19 o 
   3   4  15       38.36       15.67      5.07 o 
   4   4  15      830.06      818.27     23.50 o 
   5   4  15        3.44        0.00      5.05 o 
   6   4  15      462.58      439.30     21.76 o 
   7   4  15      101.06      107.63     12.00 o 
   8   4  15      106.61       97.39     11.88 o 
   9   4  15       49.48       54.18      9.48 o 
  10   4  15        2.00        0.00     12.34 o 
  11   4  15       21.59       25.51      8.57 o 
  12   4  15      103.54       86.97     12.29 o 
 -12   5  15       22.97       59.33     16.99 o 
 -11   5  15        1.97        6.69     10.28 o 
 -10   5  15       40.75       40.25     14.30 o 
  -9   5  15        2.41        0.00     12.34 o 
  -8   5  15        4.74        0.00     10.26 o 
  -7   5  15        7.01        0.00     11.85 o 
  -6   5  15      315.01      281.63     26.36 o 
  -5   5  15       13.65        6.68      8.44 o 
  -4   5  15      212.02      169.38     20.84 o 
  -3   5  15       24.57       28.87     12.20 o 
  -2   5  15       99.67       98.69     17.62 o 
  -1   5  15       62.12       80.88     16.21 o 
   0   5  15       29.15       21.85     11.26 o 
   1   5  15        4.78        3.30     10.59 o 
   2   5  15        7.18        0.00      7.56 o 
   3   5  15       40.59       32.03      7.79 o 
   4   5  15        3.00        0.00      6.70 o 
   5   5  15       65.58       73.50     10.03 o 
   6   5  15       20.71       16.80      9.83 o 
   7   5  15        9.31        8.04      9.57 o 
   8   5  15       61.26       70.09     15.27 o 
   9   5  15       54.89       48.36     14.40 o 
  10   5  15       27.49       32.82     12.52 o 
  11   5  15        0.44        0.00     12.52 o 
 -11   6  15        0.08        0.00     10.62 o 
 -10   6  15       56.70       65.38     16.36 o 
  -9   6  15       44.72       47.61     13.97 o 
  -8   6  15       96.00      111.40     18.10 o 
  -7   6  15       43.80       27.69     11.20 o 
  -6   6  15       63.52       73.13     10.71 o 
  -5   6  15      235.73      275.91     20.94 o 
  -4   6  15        7.87       13.22     11.77 o 
  -3   6  15       56.85       74.03     15.62 o 
  -2   6  15      106.53       97.27     18.13 o 
  -1   6  15      114.47       65.88     14.59 o 
   0   6  15      294.56      276.44     26.59 o 
   1   6  15       80.22       43.04     11.41 o 
   2   6  15      345.79      320.08     19.78 o 
   3   6  15        4.75       11.72      7.18 o 
   4   6  15      233.98      225.05     17.51 o 
   5   6  15       57.02       73.65     15.00 o 
   6   6  15       18.87        2.56      9.42 o 
   7   6  15       46.04       44.73     14.69 o 
   8   6  15        3.42        0.00     12.14 o 
   9   6  15        3.80        2.59      9.65 o 
  10   6  15        7.46        0.00     12.37 o 
  -9   7  15      138.47      170.94     23.52 o 
  -8   7  15        3.49       11.73     11.87 o 
  -7   7  15      322.81      367.04     31.02 o 
  -6   7  15       71.49       95.71     12.61 o 
  -5   7  15      139.73      143.69     14.45 o 
  -4   7  15        6.91        0.00     10.66 o 
  -3   7  15       22.07       30.98     13.04 o 
  -2   7  15       25.24       12.92     11.99 o 
  -1   7  15      540.97      474.11     36.14 o 
   0   7  15        1.33        0.00     11.42 o 
   1   7  15      901.12      890.70     48.50 o 
   2   7  15      194.56      213.32     17.36 o 
   3   7  15      767.40      756.38     31.26 o 
   4   7  15      243.96      269.48     19.33 o 
   5   7  15      184.02      214.22     17.85 o 
   6   7  15       17.52       10.48      9.52 o 
   7   7  15        8.93        0.00     11.17 o 
   8   7  15       42.26       60.14     17.93 o 
   9   7  15       79.15       98.89     19.46 o 
  -7   8  15        6.69        6.19      7.29 o 
  -6   8  15      135.06      137.14     20.93 o 
  -5   8  15      215.97      218.86     17.73 o 
  -4   8  15       41.45       47.92     10.34 o 
  -3   8  15      130.79      146.61     15.06 o 
  -2   8  15        4.02        9.46     10.25 o 
  -1   8  15       76.35      111.63     19.11 o 
   0   8  15      284.82      283.22     29.08 o 
   1   8  15       28.20       28.29     14.32 o 
   2   8  15      284.12      332.93     31.70 o 
   3   8  15       28.66       28.19      9.35 o 
   4   8  15      321.39      340.23     22.36 o 
   5   8  15        1.88        8.76      7.85 o 
   6   8  15       88.56       99.75     18.99 o 
   7   8  15       94.47      180.89     25.03 o 
  -5   9  15       13.97       27.27      8.42 o 
  -4   9  15      257.08      257.20     23.64 o 
  -3   9  15       80.75      117.13     14.48 o 
  -2   9  15      285.16      329.35     39.34 o 
  -1   9  15       91.36       92.21     19.08 o 
   0   9  15       66.96       84.79     18.10 o 
   1   9  15        9.39        8.54     10.57 o 
   2   9  15       14.58        4.11      9.82 o 
   3   9  15       90.63       82.19     16.97 o 
   4   9  15       20.06       11.10      7.47 o 
 -13   0  16      244.14      231.55     26.77 o 
 -12   0  16       78.10       62.10     14.64 o 
 -11   0  16      357.73      375.33     31.42 o 
 -10   0  16      113.68       85.77     11.60 o 
  -9   0  16      393.00      419.85     33.49 o 
  -8   0  16      183.01      189.91     14.81 o 
  -7   0  16      383.99      444.12     21.87 o 
  -6   0  16      314.26      307.63     14.39 o 
  -5   0  16      789.12      833.42     22.84 o 
  -4   0  16        2.85       17.66      6.95 o 
  -3   0  16     1567.51     1484.77     54.51 o 
  -2   0  16       99.00       97.62     15.85 o 
  -1   0  16     1032.23     1187.82     48.29 o 
   0   0  16      143.13      144.21     18.53 o 
   1   0  16      172.02      140.94     18.51 o 
   2   0  16      452.34      410.16     29.04 o 
   3   0  16       50.63       55.99      9.12 o 
   4   0  16      562.37      603.10     33.76 o 
   5   0  16       86.64       85.76     13.45 o 
   6   0  16     1359.36     1534.99     57.39 o 
   7   0  16      730.05      742.27     40.78 o 
   8   0  16      183.14      126.61     18.96 o 
   9   0  16      679.64      688.21     41.75 o 
  10   0  16       74.48       63.04     14.05 o 
  11   0  16       84.04       94.57     17.53 o 
  12   0  16        0.39       29.55     14.15 o 
 -13   1  16       36.81       28.54      8.06 o 
 -12   1  16      201.95      206.46     17.58 o 
 -11   1  16        6.31        7.45      5.64 o 
 -10   1  16      366.63      366.26     17.54 o 
  -9   1  16       15.25       14.90      8.69 o 
  -8   1  16      154.98      120.88     10.18 o 
  -7   1  16      602.21      662.07     21.48 o 
  -6   1  16      105.59      114.15      8.86 o 
  -5   1  16      307.63      312.14     11.30 o 
  -4   1  16      644.92      680.24     24.07 o 
  -3   1  16        1.12        6.76     11.90 o 
  -2   1  16      340.21      314.62     18.21 o 
  -1   1  16        8.43       14.56      6.58 o 
   0   1  16      568.12      552.34     23.65 o 
   1   1  16       37.97       35.51      8.29 o 
   2   1  16      481.32      458.71     21.86 o 
   3   1  16      286.98      309.10     12.69 o 
   4   1  16      280.05      249.13     11.64 o 
   5   1  16       32.66       16.94      4.90 o 
   6   1  16      158.88      146.88     13.91 o 
   7   1  16      159.20      186.60     15.57 o 
   8   1  16      834.17      819.30     31.11 o 
   9   1  16       16.09        3.30      7.26 o 
  10   1  16      277.63      279.87     19.64 o 
  11   1  16        3.79        1.37     11.99 o 
  12   1  16      179.00      220.86     18.96 o 
 -12   2  16       29.99       21.11      6.48 o 
 -11   2  16       17.73       11.69      5.97 o 
 -10   2  16        0.33        0.00      6.19 o 
  -9   2  16       60.94       53.80      7.49 o 
  -8   2  16        3.65        0.00      6.64 o 
  -7   2  16      402.70      384.87     17.89 o 
  -6   2  16      313.88      289.77     12.72 o 
  -5   2  16       27.76       18.49      6.63 o 
  -4   2  16       60.46       68.45      7.86 o 
  -3   2  16      147.28      150.25     18.85 o 
  -2   2  16       71.28       69.04     13.93 o 
  -1   2  16      652.65      633.39     36.96 o 
   0   2  16       24.30       28.53     12.70 o 
   1   2  16      317.81      277.23     25.28 o 
   2   2  16       13.79       12.26      9.96 o 
   3   2  16        0.52        0.00      4.37 o 
   4   2  16       79.36       90.25     10.35 o 
   5   2  16       23.46       26.97      4.89 o 
   6   2  16       16.58        4.37      6.75 o 
   7   2  16       78.87       67.69     11.20 o 
   8   2  16       59.83       43.03      8.95 o 
   9   2  16      261.74      246.35     17.93 o 
  10   2  16        8.87        0.00      8.84 o 
  11   2  16       12.47        5.60      7.91 o 
  12   2  16       10.44       18.67      9.29 o 
 -12   3  16       43.10       41.51      7.71 o 
 -11   3  16        1.98        0.00      5.98 o 
 -10   3  16       18.03        6.39      8.37 o 
  -9   3  16        1.56        0.00      5.85 o 
  -8   3  16        0.14        0.00      5.85 o 
  -7   3  16        3.09       13.81      5.76 o 
  -6   3  16       50.62       31.72      5.36 o 
  -5   3  16        0.02        0.00      5.44 o 
  -4   3  16       37.73       34.68     11.90 o 
  -3   3  16       21.82       10.93      8.93 o 
  -2   3  16        1.07        0.00      9.25 o 
  -1   3  16       15.90       21.00     11.17 o 
   0   3  16        0.91        0.00      7.93 o 
   1   3  16       27.52       18.89     10.15 o 
   2   3  16       21.36       16.37      9.03 o 
   3   3  16        1.20        1.16      4.15 o 
   4   3  16      184.53      193.84     10.49 o 
   5   3  16       32.25       33.58      5.32 o 
   6   3  16      380.62      402.27     23.76 o 
   7   3  16      124.12      134.20     10.80 o 
   8   3  16       14.08        0.00      6.04 o 
   9   3  16        1.55        0.00      5.46 o 
  10   3  16       59.55       46.86      7.40 o 
  11   3  16        6.14        0.00      6.14 o 
  12   3  16      115.11      118.51     14.54 o 
 -11   4  16      221.70      233.83     14.87 o 
 -10   4  16        8.08        4.44      5.35 o 
  -9   4  16       25.75       30.94      6.94 o 
  -8   4  16       55.93       48.96      7.71 o 
  -7   4  16       35.17       15.17      5.50 o 
  -6   4  16        8.35        0.00      5.01 o 
  -5   4  16       91.91       64.00      7.84 o 
  -4   4  16        0.63       16.19     10.08 o 
  -3   4  16      124.65       87.93     15.02 o 
  -2   4  16        0.88       11.29     10.19 o 
  -1   4  16     1386.73     1334.54     54.91 o 
   0   4  16       52.76       44.41     12.66 o 
   1   4  16      392.52      420.03     31.23 o 
   2   4  16      106.27       93.42     15.68 o 
   3   4  16       18.43       20.64      6.93 o 
   4   4  16        3.04        0.00      5.68 o 
   5   4  16      233.05      213.31     12.94 o 
   6   4  16       57.64       48.17      9.35 o 
   7   4  16      398.43      412.19     25.82 o 
   8   4  16       17.95       11.97      7.15 o 
   9   4  16      237.33      247.43     18.51 o 
  10   4  16       29.05       33.03      9.87 o 
  11   4  16      173.96      152.61     15.24 o 
 -11   5  16       12.03       48.41     16.11 o 
 -10   5  16      270.55      313.56     30.63 o 
  -9   5  16       28.25       12.15      9.37 o 
  -8   5  16        0.33        0.00     10.69 o 
  -7   5  16      136.95      143.83     19.76 o 
  -6   5  16       30.41       28.02     12.67 o 
  -5   5  16       19.91       27.00     12.29 o 
  -4   5  16      132.24      171.01     21.72 o 
  -3   5  16       70.72       81.57     15.60 o 
  -2   5  16      833.91      820.69     44.86 o 
  -1   5  16       63.46       90.89     18.08 o 
   0   5  16     1021.59     1014.01     49.58 o 
   1   5  16       17.24        0.00     11.29 o 
   2   5  16      572.09      525.63     35.81 o 
   3   5  16      547.90      485.52     23.89 o 
   4   5  16       40.65       22.93      6.49 o 
   5   5  16      157.92      148.42     14.03 o 
   6   5  16      118.12      136.22     19.81 o 
   7   5  16        1.40        0.00      8.47 o 
   8   5  16      297.68      331.11     30.44 o 
   9   5  16       14.39       12.33     11.13 o 
  10   5  16      189.70      189.50     25.04 o 
  -9   6  16       57.27       51.10     13.95 o 
  -8   6  16       53.35       69.96     16.53 o 
  -7   6  16        0.44       10.80      9.48 o 
  -6   6  16      251.12      300.46     28.62 o 
  -5   6  16      172.02      139.58     20.73 o 
  -4   6  16      529.02      573.65     38.96 o 
  -3   6  16      416.16      413.64     33.39 o 
  -2   6  16       95.57       73.67     16.79 o 
  -1   6  16      369.67      389.54     32.72 o 
   0   6  16       13.68        7.41      9.42 o 
   1   6  16       76.66       52.40     13.00 o 
   2   6  16      220.15      247.48     26.15 o 
   3   6  16      111.89      122.05     13.86 o 
   4   6  16      556.87      545.73     31.48 o 
   5   6  16        9.07        9.79     13.70 o 
   6   6  16      127.57      179.69     22.80 o 
   7   6  16      102.21      108.80     18.35 o 
   8   6  16        4.28        0.00     12.43 o 
   9   6  16      151.89      152.22     22.34 o 
  -8   7  16       41.07       30.71     13.42 o 
  -7   7  16      109.53      139.86     20.78 o 
  -6   7  16       72.34       59.86     10.43 o 
  -5   7  16      158.31      169.16     23.34 o 
  -4   7  16       29.27       22.62      9.87 o 
  -3   7  16      165.10      159.80     22.06 o 
  -2   7  16      113.58      111.98     20.47 o 
  -1   7  16        1.06        5.49      8.93 o 
   0   7  16       10.01        0.00     11.93 o 
   1   7  16       85.18       79.68     17.78 o 
   2   7  16       41.40       38.76     12.88 o 
   3   7  16      208.34      251.70     19.59 o 
   4   7  16        9.05        5.05      7.45 o 
   5   7  16      157.86      173.48     16.45 o 
   6   7  16        1.95       15.57     12.77 o 
   7   7  16       51.14       61.04     15.58 o 
   8   7  16       17.95       30.44     14.33 o 
  -6   8  16       43.28       52.13     11.07 o 
  -5   8  16       47.19       46.67     10.61 o 
  -4   8  16       55.90       21.62     10.86 o 
  -3   8  16       31.70        9.98     11.59 o 
  -2   8  16        8.33        5.02     10.26 o 
  -1   8  16       14.33       16.89     11.93 o 
   0   8  16        0.11        0.00     11.14 o 
   1   8  16        0.54        1.71     10.94 o 
   2   8  16       37.42       39.27     15.65 o 
   3   8  16       15.18       25.74      9.29 o 
   4   8  16      101.44       99.02     13.91 o 
   5   8  16        0.17        0.00      7.02 o 
   6   8  16       29.53       51.17     17.29 o 
  -1   9  16        3.66        0.00     11.28 o 
   0   9  16       34.80       61.51     16.52 o 
   1   9  16        0.30        8.11     13.29 o 
 -12   1  17        0.56        0.00     18.94 o 
 -11   1  17        4.04        1.95      6.70 o 
 -10   1  17        7.08        6.62      6.28 o 
  -9   1  17      189.66      198.78     13.51 o 
  -8   1  17      121.63      137.37     11.23 o 
  -7   1  17      579.10      599.62     21.53 o 
  -6   1  17      145.09      147.61      9.75 o 
  -5   1  17      138.86      143.62      8.38 o 
  -4   1  17        2.01        4.24      6.35 o 
  -3   1  17      119.92      114.23     12.24 o 
  -2   1  17       36.68       15.48     10.19 o 
  -1   1  17       49.42       51.96     11.83 o 
   0   1  17        0.68        3.39      7.08 o 
   1   1  17      300.62      324.19     44.28 o 
   2   1  17       43.58       40.25      9.33 o 
   3   1  17        0.97        0.00      4.83 o 
   4   1  17      608.74      594.27     17.91 o 
   5   1  17       85.73       88.75      9.10 o 
   6   1  17      269.73      252.91     17.59 o 
   7   1  17      164.92      142.90     14.20 o 
   8   1  17        8.70       17.34      7.18 o 
   9   1  17       35.92       24.52      7.98 o 
  10   1  17       49.42       32.77      8.31 o 
  11   1  17        6.44        0.00      7.14 o 
 -11   2  17        4.43        2.80      6.55 o 
 -10   2  17       95.74      101.12     10.06 o 
  -9   2  17      165.32      172.42     12.70 o 
  -8   2  17      358.57      366.62     17.51 o 
  -7   2  17      289.84      295.93     15.55 o 
  -6   2  17      939.69     1005.51     23.45 o 
  -5   2  17      259.36      269.27     12.42 o 
  -4   2  17      227.81      219.80     23.95 o 
  -3   2  17       43.99       25.55     10.91 o 
  -2   2  17      312.26      404.59     30.89 o 
  -1   2  17        7.24       13.36      8.81 o 
   0   2  17       46.83       34.91     11.51 o 
   1   2  17       10.35        5.76      7.70 o 
   2   2  17       52.84       45.38     12.24 o 
   3   2  17      440.09      476.37     32.99 o 
   4   2  17      505.98      529.96     19.94 o 
   5   2  17      191.04      190.77     12.60 o 
   6   2  17      602.39      609.92     29.83 o 
   7   2  17       49.63       31.15      7.93 o 
   8   2  17      199.21      197.97     16.63 o 
   9   2  17       11.55       20.29      6.95 o 
  10   2  17      111.08       90.72     14.74 o 
  11   2  17       17.93        2.52      6.91 o 
 -11   3  17        2.94        0.00      6.11 o 
 -10   3  17       33.25       45.34      9.31 o 
  -9   3  17      228.70      238.16     14.42 o 
  -8   3  17       89.23      117.82     10.74 o 
  -7   3  17      639.09      669.78     22.73 o 
  -6   3  17      207.07      220.31     11.70 o 
  -5   3  17      215.70      217.19     13.30 o 
  -4   3  17      244.69      239.84     25.10 o 
  -3   3  17      443.84      446.31     32.81 o 
  -2   3  17       42.54       19.30      9.47 o 
  -1   3  17       50.41       61.87     14.23 o 
   0   3  17      584.70      567.05     36.66 o 
   1   3  17       76.72      100.23     17.41 o 
   2   3  17      152.04      131.43     18.62 o 
   3   3  17      250.89      263.21     17.64 o 
   4   3  17       83.54       84.46      7.60 o 
   5   3  17      449.97      467.37     16.46 o 
   6   3  17      103.82      130.68     14.36 o 
   7   3  17      404.93      399.07     18.11 o 
   8   3  17       61.85       72.14      8.79 o 
   9   3  17      115.35       96.09     10.02 o 
  10   3  17        9.79       13.52      7.24 o 
  11   3  17        0.38        0.00      7.41 o 
 -10   4  17        3.48        0.00      5.64 o 
  -9   4  17      117.88      141.10     11.57 o 
  -8   4  17      107.51      123.79     10.85 o 
  -7   4  17        8.78        5.54      5.85 o 
  -6   4  17      409.46      433.35     16.27 o 
  -5   4  17        1.32        8.02     10.35 o 
  -4   4  17      104.81      130.68     19.29 o 
  -3   4  17        1.04       20.93     11.20 o 
  -2   4  17      266.80      254.36     25.86 o 
  -1   4  17      284.96      236.52     25.38 o 
   0   4  17      111.30      109.44     18.28 o 
   1   4  17      571.45      616.03     38.88 o 
   2   4  17       24.74       26.87     11.36 o 
   3   4  17      644.08      635.02     27.06 o 
   4   4  17       51.12       47.57      7.46 o 
   5   4  17      105.38      100.38     11.89 o 
   6   4  17       48.40       48.08      9.29 o 
   7   4  17       23.31       16.71      7.41 o 
   8   4  17       82.37       92.72     23.31 o 
   9   4  17       23.57       23.39      8.82 o 
  10   4  17       82.79       76.04     15.99 o 
  -9   5  17       28.54       24.63     12.11 o 
  -8   5  17       25.64       10.41      9.72 o 
  -7   5  17        7.94       14.19     10.88 o 
  -6   5  17       15.73        0.00      9.60 o 
  -5   5  17        3.81        0.00     11.27 o 
  -4   5  17       89.71       83.17     16.36 o 
  -3   5  17       65.44       78.40     17.21 o 
  -2   5  17       91.67       94.14     18.57 o 
  -1   5  17       65.37       76.10     15.28 o 
   0   5  17      200.99      190.70     23.55 o 
   1   5  17       99.93       81.31     16.24 o 
   2   5  17      198.90      198.42     24.18 o 
   3   5  17       39.10       27.19     21.52 o 
   4   5  17       86.85       81.12     11.03 o 
   5   5  17        3.48        2.20      5.79 o 
   6   5  17        6.44       13.31      9.75 o 
   7   5  17       18.13       31.55     13.49 o 
   8   5  17       51.84       50.10     13.40 o 
   9   5  17       79.32       69.20     15.04 o 
  -8   6  17      104.28      126.02     20.75 o 
  -7   6  17        6.42       15.83     11.57 o 
  -6   6  17      201.07      248.46     27.68 o 
  -5   6  17        0.63        0.00     10.36 o 
  -4   6  17      172.49      153.39     22.59 o 
  -3   6  17       68.43       63.78     15.95 o 
  -2   6  17        0.05        8.19     12.00 o 
  -1   6  17      130.08      127.77     20.93 o 
   0   6  17       12.50       25.86     13.22 o 
   1   6  17        0.22        0.00     11.99 o 
   2   6  17       23.67       10.16     10.07 o 
   3   6  17       86.86       83.81     12.24 o 
   4   6  17       43.03       57.74     11.51 o 
   5   6  17       41.90       36.48      8.94 o 
   6   6  17       25.66       47.57     14.74 o 
   7   6  17       10.18       16.45     10.71 o 
   8   6  17        0.22        2.11      9.28 o 
  -6   7  17       13.58        3.50     11.80 o 
  -5   7  17      148.92      174.05     24.39 o 
  -4   7  17       12.21        2.42     10.27 o 
  -3   7  17      204.94      209.38     26.12 o 
  -2   7  17       14.01       32.92     13.94 o 
  -1   7  17       16.65        5.54     10.92 o 
   0   7  17       44.68       61.42     16.76 o 
   1   7  17        6.64       38.77     15.45 o 
   2   7  17       98.30       90.51     18.42 o 
   3   7  17       27.21       26.39     12.89 o 
   4   7  17      134.36      135.91     15.47 o 
   5   7  17       76.36       80.11     12.58 o 
   6   7  17       65.02       73.04     17.42 o 
  -3   8  17       35.63       47.93     14.67 o 
  -2   8  17      178.51      187.44     26.18 o 
  -1   8  17      117.15      124.43     21.98 o 
   0   8  17       57.40       54.88     16.27 o 
   1   8  17       85.17       96.85     18.79 o 
   2   8  17        0.98        0.00     11.29 o 
   3   8  17      195.57      183.52     25.72 o 
 -11   0  18      349.04      352.86     32.47 o 
 -10   0  18      200.16      221.46     18.13 o 
  -9   0  18      432.83      524.91     38.14 o 
  -8   0  18      104.14      105.33     18.62 o 
  -7   0  18     1167.01     1333.41     56.69 o 
  -6   0  18       62.42       64.07     11.05 o 
  -5   0  18      206.15      209.04     16.28 o 
  -4   0  18        7.32        4.89      7.99 o 
  -3   0  18      169.57      160.97     20.68 o 
  -2   0  18      182.63      214.17     23.28 o 
  -1   0  18      976.84     1065.72     49.18 o 
   0   0  18       33.63       38.49     13.13 o 
   1   0  18     1392.03     1336.92     55.43 o 
   2   0  18       54.59       82.12     16.95 o 
   3   0  18      361.69      305.15     27.44 o 
   4   0  18      263.25      278.70     25.77 o 
   5   0  18     1415.67     1542.50     42.02 o 
   6   0  18       17.32       12.88      9.32 o 
   7   0  18       78.54       72.37     16.24 o 
   8   0  18      196.29      214.24     24.49 o 
   9   0  18      189.36      185.10     24.24 o 
  10   0  18       62.56       55.57     14.23 o 
 -10   1  18      108.23      112.78     12.89 o 
  -9   1  18       84.04       97.16     10.41 o 
  -8   1  18      436.76      450.57     19.72 o 
  -7   1  18       37.77       44.90      9.98 o 
  -6   1  18      180.40      173.85     10.66 o 
  -5   1  18       48.93       49.08      8.85 o 
  -4   1  18        0.17        0.00      5.07 o 
  -3   1  18        6.21        3.55      6.20 o 
  -2   1  18      398.35      433.05     23.01 o 
  -1   1  18      137.46      199.50     16.12 o 
   0   1  18      622.30      553.19     25.53 o 
   1   1  18        3.72        0.00      6.89 o 
   2   1  18      490.65      535.18     25.01 o 
   3   1  18        3.04        0.00      6.76 o 
   4   1  18      730.92      732.34     23.91 o 
   5   1  18        2.25        0.27      5.62 o 
   6   1  18      373.72      419.67     23.19 o 
   7   1  18      170.47      169.75     15.63 o 
   8   1  18       50.10       38.38      9.18 o 
   9   1  18       21.76       16.60      8.55 o 
  10   1  18       33.73       21.85      8.29 o 
 -10   2  18        0.91        0.00      6.35 o 
  -9   2  18        2.72        3.34      8.67 o 
  -8   2  18        0.57        4.50      6.04 o 
  -7   2  18       17.09       15.43      7.39 o 
  -6   2  18       96.48       96.76     11.21 o 
  -5   2  18        1.43        0.00      6.71 o 
  -4   2  18        2.74        4.09      9.27 o 
  -3   2  18        3.89        5.26      8.85 o 
  -2   2  18       15.75       21.65     10.66 o 
  -1   2  18      113.52      129.36     19.02 o 
   0   2  18       34.61       40.30     12.73 o 
   1   2  18      295.97      246.77     24.95 o 
   2   2  18       35.16       21.44     11.38 o 
   3   2  18       19.47       14.21      9.53 o 
   4   2  18        3.63        5.36      9.94 o 
   5   2  18       11.80        6.96      6.22 o 
   6   2  18      235.42      248.39     18.41 o 
   7   2  18       20.03       16.23      7.94 o 
   8   2  18      108.45       98.73     12.67 o 
   9   2  18        2.65        0.00      7.12 o 
  10   2  18       49.98       62.48     11.38 o 
 -10   3  18       44.00       25.41      9.89 o 
  -9   3  18       48.96       50.35      8.93 o 
  -8   3  18        0.19        6.39      6.64 o 
  -7   3  18      291.24      305.18     16.31 o 
  -6   3  18        3.89        2.74      4.96 o 
  -5   3  18      309.11      297.48     28.25 o 
  -4   3  18       36.14       60.13     15.97 o 
  -3   3  18       23.79       29.16     12.24 o 
  -2   3  18      316.13      353.57     30.48 o 
  -1   3  18        2.03        0.00     10.21 o 
   0   3  18       63.96       60.05     13.90 o 
   1   3  18       37.09       25.19     11.68 o 
   2   3  18      261.61      278.96     27.26 o 
   3   3  18      138.93      121.66     18.99 o 
   4   3  18      395.36      432.44     16.09 o 
   5   3  18        3.68       12.38      4.96 o 
   6   3  18       81.96       81.24      9.48 o 
   7   3  18      141.98      139.40     14.15 o 
   8   3  18       12.19        6.45      7.54 o 
   9   3  18        4.14        0.00      6.90 o 
  -9   4  18       57.06       47.76      8.18 o 
  -8   4  18       29.32       21.42      7.95 o 
  -7   4  18        2.39        0.62      5.43 o 
  -6   4  18       72.33       55.66     14.20 o 
  -5   4  18       35.43       23.50     11.02 o 
  -4   4  18        7.93        0.00     10.99 o 
  -3   4  18       28.48        6.45     10.62 o 
  -2   4  18       64.62       54.10     14.77 o 
  -1   4  18      852.14      851.74     47.03 o 
   0   4  18       50.35       89.36     18.19 o 
   1   4  18     1037.79     1091.10     53.30 o 
   2   4  18       11.57       20.45     11.51 o 
   3   4  18       78.69       90.54     16.78 o 
   4   4  18       13.91        2.07     12.79 o 
   5   4  18        0.84        0.00      5.91 o 
   6   4  18        0.90        0.00      7.38 o 
   7   4  18       19.11       35.31      9.22 o 
   8   4  18       19.37       19.17     11.23 o 
   9   4  18        3.56        0.00      7.51 o 
  -8   5  18      136.87      182.02     23.63 o 
  -7   5  18        1.08        0.00     11.35 o 
  -6   5  18       73.99       58.59     10.69 o 
  -5   5  18      156.13      117.15     19.59 o 
  -4   5  18       51.32        9.66     10.51 o 
  -3   5  18      156.63      143.87     21.26 o 
  -2   5  18      144.64      146.93     21.50 o 
  -1   5  18       63.11      101.22     19.04 o 
   0   5  18      414.47      380.06     32.78 o 
   1   5  18      118.87       93.53     19.30 o 
   2   5  18      332.31      373.03     32.61 o 
   3   5  18        1.52        0.00     11.27 o 
   4   5  18       57.43       56.28     21.17 o 
   5   5  18       14.53        9.19      7.95 o 
   6   5  18       16.32       12.93      9.83 o 
   7   5  18       52.13       47.00     13.03 o 
   8   5  18        0.22       12.31     11.56 o 
  -6   6  18       77.84       82.61     18.84 o 
  -5   6  18      101.18      123.11     21.22 o 
  -4   6  18      340.05      349.35     33.49 o 
  -3   6  18        9.51       31.94     14.77 o 
  -2   6  18      401.40      420.18     35.51 o 
  -1   6  18       21.41       46.65     15.10 o 
   0   6  18       26.05       33.71     12.56 o 
   1   6  18       99.19       75.89     17.04 o 
   2   6  18        0.63        0.00     10.07 o 
   3   6  18      111.72      112.23     19.85 o 
   4   6  18       67.59       64.91     14.54 o 
   5   6  18      123.68      135.90     14.26 o 
   6   6  18       73.74       92.29     19.65 o 
  -4   7  18       56.43       90.51     20.58 o 
  -3   7  18      147.64      151.26     24.11 o 
  -2   7  18        4.33       17.38     12.98 o 
  -1   7  18      165.28      160.71     24.07 o 
   0   7  18        0.53        0.00      9.59 o 
   1   7  18       14.76        6.34     10.76 o 
   2   7  18        0.74        0.00     11.48 o 
   3   7  18       70.64       41.93     13.97 o 
   4   7  18        2.99        2.74      7.51 o 
  -9   1  19       23.39       27.01      7.11 o 
  -8   1  19      142.24      159.41     12.69 o 
  -7   1  19        6.42        3.34      7.00 o 
  -6   1  19      238.35      269.63     13.18 o 
  -5   1  19      118.26      133.79     19.92 o 
  -4   1  19      170.91      206.17     24.24 o 
  -3   1  19      210.18      230.00     17.46 o 
  -2   1  19       36.72       43.37      9.22 o 
  -1   1  19      103.49       88.86     12.42 o 
   0   1  19      135.18      137.51     14.17 o 
   1   1  19       21.49       18.37      8.37 o 
   2   1  19        4.26        2.35      8.64 o 
   3   1  19       13.90       15.08     10.52 o 
   4   1  19        2.25        6.40      9.02 o 
   5   1  19       72.05       91.83     10.20 o 
   6   1  19       24.23       36.80      9.97 o 
   7   1  19      144.57      132.30     14.25 o 
   8   1  19       39.09       34.95      8.73 o 
   9   1  19      116.93      125.18     18.08 o 
  -9   2  19        7.04        8.79      9.21 o 
  -8   2  19        9.10       20.72      6.43 o 
  -7   2  19      148.14      190.40     13.50 o 
  -6   2  19      182.05      194.50     13.61 o 
  -5   2  19      323.40      344.36     20.99 o 
  -4   2  19      540.85      655.39     41.45 o 
  -3   2  19      376.48      429.16     33.59 o 
  -2   2  19      357.66      344.64     30.57 o 
  -1   2  19       96.05       64.93     15.28 o 
   0   2  19      329.35      316.19     29.12 o 
   1   2  19        0.69        0.00     12.20 o 
   2   2  19       40.52       47.25     13.28 o 
   3   2  19      301.09      358.74     30.54 o 
   4   2  19       52.92       31.27     11.75 o 
   5   2  19      354.11      350.93     17.75 o 
   6   2  19       84.42      119.79     25.92 o 
   7   2  19       43.20       55.52     10.99 o 
   8   2  19       84.94       69.53     11.78 o 
   9   2  19        3.42        0.00      9.49 o 
  -8   3  19       79.50      103.83     10.87 o 
  -7   3  19       57.52       76.37     10.64 o 
  -6   3  19      183.01      210.82     17.24 o 
  -5   3  19      207.15      238.85     18.18 o 
  -4   3  19      591.44      630.19     41.13 o 
  -3   3  19      159.03      178.23     24.10 o 
  -2   3  19      192.42      211.03     25.14 o 
  -1   3  19      268.99      289.31     28.59 o 
   0   3  19        0.10        0.00      9.87 o 
   1   3  19      458.78      461.15     35.98 o 
   2   3  19      639.37      639.22     41.68 o 
   3   3  19       19.34       15.59      9.96 o 
   4   3  19      174.29      148.51     21.51 o 
   5   3  19       51.96       55.48      8.67 o 
   6   3  19       91.81      109.91     15.24 o 
   7   3  19       77.40       88.88     13.31 o 
   8   3  19       12.74        8.16     11.35 o 
  -7   4  19      257.11      271.75     16.00 o 
  -6   4  19        2.41        8.78      7.41 o 
  -5   4  19      252.06      182.41     23.15 o 
  -4   4  19       93.93       90.58     18.29 o 
  -3   4  19      119.20      100.81     19.42 o 
  -2   4  19       31.07       20.79     12.01 o 
  -1   4  19        1.20        1.94      9.05 o 
   0   4  19      192.43      163.81     22.83 o 
   1   4  19       13.43        0.12      9.52 o 
   2   4  19      333.42      324.58     30.64 o 
   3   4  19       25.69       50.39     13.59 o 
   4   4  19        0.22        0.00     11.87 o 
   5   4  19       26.19       24.47     18.05 o 
   6   4  19       43.50       49.55     10.35 o 
   7   4  19       76.64      104.12     13.67 o 
  -6   5  19       47.33       62.84     11.02 o 
  -5   5  19        0.08        0.00     11.05 o 
  -4   5  19        7.21        1.02     10.88 o 
  -3   5  19       13.65        3.60      9.13 o 
  -2   5  19       59.48       48.67     14.17 o 
  -1   5  19       34.09       39.79     15.65 o 
   0   5  19       11.83        0.63     10.55 o 
   1   5  19       84.74       51.15     15.81 o 
   2   5  19        2.47        3.24     10.44 o 
   3   5  19      138.50      138.47     21.36 o 
   4   5  19       11.21       15.87     12.21 o 
   5   5  19       65.12       74.90     12.00 o 
   6   5  19       49.52       52.51     23.60 o 
  -4   6  19       41.80       57.37     17.18 o 
  -3   6  19       57.92       49.85     16.74 o 
  -2   6  19       18.45        9.52     12.41 o 
  -1   6  19       33.75       35.21     14.86 o 
   0   6  19        2.47        4.51     11.50 o 
   1   6  19       28.43       36.80     15.72 o 
   2   6  19       16.77        9.81     10.19 o 
   3   6  19       13.32        1.02     10.91 o 
   4   6  19       69.73       47.19     15.36 o 
  -8   0  20      268.71      333.23     31.67 o 
  -7   0  20      196.45      180.41     23.66 o 
  -6   0  20       18.48       16.60      9.94 o 
  -5   0  20        6.77        9.25      9.07 o 
  -4   0  20       76.05       85.01     17.42 o 
  -3   0  20        2.17        0.00     10.87 o 
  -2   0  20       11.00        8.54      9.80 o 
  -1   0  20      221.18      199.86     23.81 o 
   0   0  20       33.27       38.94     12.37 o 
   1   0  20      159.72      162.02     21.76 o 
   2   0  20      207.31      204.95     24.25 o 
   3   0  20      230.07      272.80     27.77 o 
   4   0  20      644.55      664.24     41.94 o 
   5   0  20      373.49      388.35     27.74 o 
   6   0  20      202.27      247.16     27.05 o 
   7   0  20       62.45       52.90     15.17 o 
  -7   1  20        5.18        5.09      6.33 o 
  -6   1  20       56.04       64.33     15.60 o 
  -5   1  20        3.89        0.00      9.72 o 
  -4   1  20       55.60       49.00     15.40 o 
  -3   1  20        5.94        0.00      9.93 o 
  -2   1  20       17.12       31.69     13.05 o 
  -1   1  20        1.29        0.00     11.90 o 
   0   1  20      102.14       77.02     16.71 o 
   1   1  20      154.32      174.48     22.75 o 
   2   1  20       62.74       54.44     15.25 o 
   3   1  20      584.24      573.17     39.05 o 
   4   1  20      206.20      219.73     25.41 o 
   5   1  20      199.04      212.02     14.67 o 
   6   1  20      179.88      191.66     26.31 o 
   7   1  20        4.10        0.00      7.65 o 
  -7   2  20       86.33      119.74     11.64 o 
  -6   2  20       52.35       48.70     11.00 o 
  -5   2  20        1.09       10.97      6.95 o 
  -4   2  20       19.36       34.04     13.64 o 
  -3   2  20      176.46      171.95     23.47 o 
  -2   2  20        5.36       15.96     10.84 o 
  -1   2  20       40.16       20.54     13.63 o 
   0   2  20       43.09       25.05     11.67 o 
   1   2  20        2.81        0.00     11.17 o 
   2   2  20      173.28      172.32     23.14 o 
   3   2  20       67.76       75.78     14.83 o 
   4   2  20       69.54       95.49     18.15 o 
   5   2  20       58.21       62.80      8.99 o 
   6   2  20       49.06       39.57      9.01 o 
   7   2  20        1.81        3.97      7.24 o 
  -6   3  20        2.88        0.00     14.48 o 
  -5   3  20        0.43        0.00     11.25 o 
  -4   3  20        5.41        6.12     10.55 o 
  -3   3  20        3.95        0.00     13.39 o 
  -2   3  20       97.33       82.13     17.33 o 
  -1   3  20        0.37       14.35     11.60 o 
   0   3  20       81.90       94.74     18.07 o 
   1   3  20       48.88       68.33     16.91 o 
   2   3  20       29.23       21.72     12.21 o 
   3   3  20       74.27       91.97     17.28 o 
   4   3  20        1.39       33.79     13.69 o 
   5   3  20      139.82      123.99     19.89 o 
   6   3  20        2.92        0.00      6.93 o 
  -5   4  20       55.80       37.67     14.57 o 
  -4   4  20        6.71        0.00     10.49 o 
  -3   4  20        0.67        0.00     13.40 o 
  -2   4  20        3.27        0.00     14.24 o 
  -1   4  20       27.09       30.16     14.36 o 
   0   4  20       46.25       50.29     14.57 o 
   1   4  20      141.65       88.23     19.88 o 
   2   4  20      186.24      229.25     27.22 o 
   3   4  20      274.97      249.26     27.98 o 
   4   4  20      136.50      164.19     23.73 o 
   5   4  20       82.35       73.46     12.15 o 
  -3   5  20       13.67        0.00     13.89 o 
  -2   5  20       11.80       28.16     12.62 o 
  -1   5  20        1.07        0.00     10.54 o 
   0   5  20       16.60        4.51     11.09 o 
   1   5  20       31.78       29.59     12.00 o 
   2   5  20      105.77      110.61     20.31 o 
   3   5  20       49.53       44.83     15.13 o 
  -5   1  21        9.55        1.49     11.37 o 
  -4   1  21      144.33      118.37     19.67 o 
  -3   1  21       16.36       11.79     10.23 o 
  -2   1  21       61.11       55.82     14.09 o 
  -1   1  21      107.73       95.44     17.71 o 
   0   1  21       13.20       15.69      9.57 o 
   1   1  21       66.43       58.61     15.81 o 
   2   1  21       13.26        5.21     10.80 o 
   3   1  21        3.10       24.37     12.58 o 
   4   1  21        0.48        7.13     11.55 o 
   5   1  21        3.21       22.08     13.00 o 
  -5   2  21      191.24      185.84     25.18 o 
  -4   2  21        1.26       46.45     15.79 o 
  -3   2  21      575.42      629.44     43.09 o 
  -2   2  21       70.71       78.56     17.69 o 
  -1   2  21      416.44      491.55     38.89 o 
   0   2  21      143.46      112.27     20.24 o 
   1   2  21       43.98       35.96     12.90 o 
   2   2  21       51.62       58.34     15.19 o 
   3   2  21       62.81       48.91     15.09 o 
   4   2  21       28.39        8.87     11.63 o 
  -3   3  21        7.84        0.00     11.60 o 
  -2   3  21      425.38      428.66     36.36 o 
  -1   3  21       39.75       54.93     14.16 o 
   0   3  21      147.95      166.04     23.33 o 
   1   3  21      329.83      277.74     30.63 o 
   2   3  21        2.88        3.67     10.35 o 
   3   3  21      217.41      213.24     25.58 o 
  -1   0  22       43.67       30.61     13.43 o 
   0   0  22       10.84       16.89     12.94 o 
                                                 
